# Supplementary material for: ﻿Festucasilana (Poaceae), a new species from the Sila plateau in Italy
Source: PhytoKeys. 2025 Apr 10;255:85–102. doi: 10.3897/phytokeys.255.146942 (PMC12006820; doi:10.3897/phytokeys.255.146942)
Supplement: XML Treatment for Festuca silana [file phytokeys.255.146942-treatment1.xml]

<!DOCTYPE tp:taxon-treatment
  PUBLIC "-//TaxonX//DTD Taxonomic Treatment Publishing DTD v0 20100105//EN" "tax-treatment-NSO.dtd">
<tp:taxon-treatment xmlns:tp="http://www.plazi.org/taxpub"><tp:treatment-meta><kwd-group><label>Taxon classification</label><kwd>
                <named-content content-type="kingdom">Plantae</named-content>
              </kwd><kwd>
                <named-content content-type="order">Poales</named-content>
              </kwd><kwd>
                <named-content content-type="family">Poaceae</named-content>
              </kwd></kwd-group><mixed-citation publication-type="journal"><person-group><name><surname>Pallanza</surname><given-names>Mattia</given-names></name><name><surname>Orsenigo</surname><given-names>Simone</given-names></name><name><surname>Ardenghi</surname><given-names>Nicola Maria Giuseppe</given-names></name><name><surname>Bernardo</surname><given-names>Liliana</given-names></name><name><surname>Šmarda</surname><given-names>Petr</given-names></name><name><surname>Šarhanová</surname><given-names>Petra</given-names></name><name><surname>Rossi</surname><given-names>Graziano</given-names></name><name><surname>Foggi</surname><given-names>Bruno</given-names></name></person-group><article-title>﻿<italic><tp:taxon-name><tp:taxon-name-part taxon-name-part-type="genus" reg="Festuca">Festuca</tp:taxon-name-part><tp:taxon-name-part taxon-name-part-type="species" reg="silana">silana</tp:taxon-name-part></tp:taxon-name></italic> (<tp:taxon-name><tp:taxon-name-part taxon-name-part-type="family">Poaceae</tp:taxon-name-part></tp:taxon-name>), a new species from the Sila plateau in Italy</article-title><source>PhytoKeys</source><day>10</day><month>04</month><year>2025</year><volume>255</volume><fpage>85</fpage><lpage>102</lpage><pub-id pub-id-type="doi">10.3897/phytokeys.255.146942</pub-id></mixed-citation></tp:treatment-meta><tp:nomenclature><label>﻿</label><tp:taxon-name>
              <object-id xmlns:xlink="http://www.w3.org/1999/xlink" content-type="arpha" xlink:type="simple">25CFCBE5-C028-504E-B9CA-FFE5D7FC927E</object-id>
              <tp:taxon-name-part taxon-name-part-type="genus" reg="Festuca">Festuca</tp:taxon-name-part>
              <tp:taxon-name-part taxon-name-part-type="species" reg="silana">silana</tp:taxon-name-part>
              <object-id xmlns:xlink="http://www.w3.org/1999/xlink" content-type="ipni" xlink:type="simple">urn:lsid:ipni.org:names:77360044-1</object-id>
            </tp:taxon-name><tp:taxon-authority>Ardenghi, Pallanza &amp; Foggi</tp:taxon-authority><tp:taxon-status xmlns:xlink="http://www.w3.org/1999/xlink" xlink:type="simple">sp. nov</tp:taxon-status></tp:nomenclature><tp:treatment-sec sec-type="Typus" id="SECID0ES3AE"><title>Typus.</title><p>Italy • Sila piccola, Zagarise (Catanzaro), Latteria, Lato W del sentiero, Pendici SW del M. Gariglione (WGS84: <named-content xmlns:xlink="http://www.w3.org/1999/xlink" content-type="dwc:verbatimCoordinates" xlink:type="simple"><named-content content-type="geo-json" specific-use="{&#34;type&#34;:&#34;Point&#34;,&#34;coordinates&#34;:[16.625778,39.124833]}" id="NCID0E23AE" xlink:type="simple">39°07'29.4"N, 16°37'32.8"E</named-content></named-content>), 1587 m, prateria meso-xerofila con roccia granitica affiorante, assieme a <italic><tp:taxon-name><tp:taxon-name-part taxon-name-part-type="genus" reg="Patzkea">Patzkea</tp:taxon-name-part><tp:taxon-name-part taxon-name-part-type="species" reg="paniculata">paniculata</tp:taxon-name-part></tp:taxon-name></italic>, 06.07.2014, <italic>N. Ardenghi &amp; L. Bernardo</italic>. (<bold><italic>holotype</italic></bold>: PAV-150000!; <bold><italic>isotypes</italic></bold>: FI!, CLU!, W!, G!).</p><p>Italy • Sila grande, Spezzano della Sila (CS), Vaccarizzo, Sponda S del Lago Cecita (WGS84: <named-content xmlns:xlink="http://www.w3.org/1999/xlink" content-type="dwc:verbatimCoordinates" xlink:type="simple"><named-content content-type="geo-json" specific-use="{&#34;type&#34;:&#34;Point&#34;,&#34;coordinates&#34;:[16.511139,39.370417]}" id="NCID0EY4AE" xlink:type="simple">39°22'13.5"N, 16°30'40.1"E</named-content></named-content>), 1150 m, prato arido con <tp:taxon-name><tp:taxon-name-part taxon-name-part-type="genus" reg="Astragalus">Astragalus</tp:taxon-name-part><tp:taxon-name-part taxon-name-part-type="species" reg="parnassi">parnassi</tp:taxon-name-part><tp:taxon-name-part taxon-name-part-type="infraspecific-rank">subsp.</tp:taxon-name-part><tp:taxon-name-part taxon-name-part-type="subspecies" reg="clabricus">clabricus</tp:taxon-name-part></tp:taxon-name>, su sabbie granitiche con affioramenti rocciosi, 05.07.2023, <italic>M. Pallanza &amp; L. Bernardo</italic>. (<bold><italic>paratypes</italic></bold>: PAV-150002!, PAV-150003!, FI!, CLU!, W!, G!).</p><p>Italy • Sila grande, Casali del Manco (CS), Lago <tp:taxon-name>Ariamacina</tp:taxon-name>, Sponda N del lago (WGS84: <named-content xmlns:xlink="http://www.w3.org/1999/xlink" content-type="dwc:verbatimCoordinates" xlink:type="simple"><named-content content-type="geo-json" specific-use="{&#34;type&#34;:&#34;Point&#34;,&#34;coordinates&#34;:[16.544167,39.333556]}" id="NCID0E25AE" xlink:type="simple">39°20'00.8"N, 16°32'39.0"E</named-content></named-content>), 1327 m, prato arido con <tp:taxon-name><tp:taxon-name-part taxon-name-part-type="genus" reg="Astragalus">Astragalus</tp:taxon-name-part><tp:taxon-name-part taxon-name-part-type="species" reg="parnassi">parnassi</tp:taxon-name-part><tp:taxon-name-part taxon-name-part-type="infraspecific-rank">subsp.</tp:taxon-name-part><tp:taxon-name-part taxon-name-part-type="subspecies" reg="clabricus">clabricus</tp:taxon-name-part></tp:taxon-name>, su sabbie granitiche, 05.07.2023, <italic>M. Pallanza &amp; L. Bernardo</italic>. (<bold><italic>paratypes</italic></bold>: FI!, CLU!, W!, G!).</p><p>Italy • Sila grande, San Giovanni in Fiore (CS), Carlomagno, A W della SP211 (WGS84: <named-content xmlns:xlink="http://www.w3.org/1999/xlink" content-type="dwc:verbatimCoordinates" xlink:type="simple"><named-content content-type="geo-json" specific-use="{&#34;type&#34;:&#34;Point&#34;,&#34;coordinates&#34;:[16.543361,39.282806]}" id="NCID0E26AE" xlink:type="simple">39°16'58.1"N, 16°32'36.1"E</named-content></named-content>), 1535 m, prato mesofilo a <italic><tp:taxon-name><tp:taxon-name-part taxon-name-part-type="genus" reg="Patzkea">Patzkea</tp:taxon-name-part><tp:taxon-name-part taxon-name-part-type="species" reg="paniculata">paniculata</tp:taxon-name-part></tp:taxon-name></italic>, su substrato granitico con spesso strato di suolo, 05.07.2023, <italic>M. Pallanza &amp; L. Bernardo</italic>. (<bold><italic>paratypes</italic></bold>: PAV-150001!, FI!, CLU!, W!, G!).</p></tp:treatment-sec><tp:treatment-sec sec-type="description" id="SECID0ERAAG"><title>Description.</title><p>Perennial herb, caespitose to densely caespitose, occasionally pruinose. Tiller shoots intravaginal. Culms (32.0–) 44.7–57.2 (–69.5) cm long and (0.52–) 0.77–1.04 (–1.29) mm in diameter, erect cylindrical, canaliculated, smooth to the touch, with 1 (–2) visible nodes, dark brown to black in color, located in its lower third. Cauline leaves 1 (–2), (1.6–) 2.6–4.0 (–5.3) cm long, sheathing the culm for (5.8–) 8.0–10.3 (–12.8) cm. Basal leaf sheath glabrous, on extremely rare occasions with few sparse hairs, open down to the base, yellowish in color, more rarely veined in red. Ligula 0.5–0.8 mm long, membranaceous, truncate, fringed, with two auricles at the sides. Basal leaf blade (7–) 11.8–21.6 (–31.7) cm long and (0.75–) 0.94–1.06 (–1.36) mm in diameter, smooth, somewhat rigid, conduplicate, bright to dark green. Cross section outline in an open U-V shape. Subepidermal sclerenchyma organized in 3 main strands located at the margins and keel of the leaf blade, thickened and often decurrent or accompanied by secondary strands opposing vascular bundles, forming an interrupted or irregular complete ring. Vascular bundles 7(–9). Ribs 2 (–4). Abaxial surface of the leaf blade covered with a dense indumentum of (0.03–) 0.04–0.07 (–0.13) mm long hairs. Adaxial surface smooth, with small undulations between epidermal cells. Panicle (4–) 6.4–8.6 (–12.5) cm long, cylindrical to pyramidal during anthesis, dense, with 7–27 spikelets; branches 1–5, simple, antrorsely scabrid; nodes 7–12. Spikelets (6.24–) 7.33–8.13 (–8.87) long, laterally flattened, elliptic, green, with (3–) 4–6 (–8) fertile florets. Glumes 2, unequal, lanceolate, glabrous or rarely with few sparse hairs on the margins and apex. Lower glume (2.21–) 2.55–3.12 (–3.90) mm long, with a single nerve. Upper glume (2.46–) 3.68–4.31 (–5.12) mm long, 3-nerved. Lemma (3.82–) 4.81–5.26 (–5.83) mm long, lanceolate, glabrous or more rarely with few sparse hairs near the apex, terminating in an apical awn (1.23–) 1.83–2.52 (–3.30) mm long. Palea 4.53–5.71 mm long, lanceolate, bifid, with 2 finely dentated keels. Anthers 3, (1.72–) 2–2.44 (–2.93) mm long, yellow to orange in color. Ovary glabrous. Stygmas 2, with a feather-like shape. Lodicules 2, bilobed, 0.83–1.06 mm long. Caryopsis 2.42–3.85 mm long, brown to dark orange at maturity, adherent to the palea (Fig. <xref ref-type="fig" rid="F4">4</xref>). Somatic chromosomes 42 (2n = 6x).</p><fig id="F4" position="float" orientation="portrait"><object-id xmlns:xlink="http://www.w3.org/1999/xlink" content-type="doi" xlink:type="simple">10.3897/phytokeys.255.146942.figure4</object-id><object-id xmlns:xlink="http://www.w3.org/1999/xlink" content-type="arpha" xlink:type="simple">1B60B28F-31E9-5300-8AD9-804D4943DCE1</object-id><label>Figure 4.</label><caption><p>Illustration of <italic><tp:taxon-name><tp:taxon-name-part taxon-name-part-type="genus" reg="Festuca">Festuca</tp:taxon-name-part><tp:taxon-name-part taxon-name-part-type="species" reg="silana">silana</tp:taxon-name-part></tp:taxon-name></italic> Pallanza, Ardenghi &amp; Foggi based on the specimens from the locus classicus <bold>A</bold> overall habitus and morphology of the species <bold>B</bold> detailed appearance of the spikelet <bold>C</bold> detailed view of lemma and palea <bold>D1</bold> leaf cross-section of the holotype <bold>D2–D5</bold> different leaves cross-sections showcasing intraspecific variability.</p></caption><graphic xmlns:xlink="http://www.w3.org/1999/xlink" xlink:href="phytokeys-255-085_article-146942__-g004.jpg" position="float" orientation="portrait" xlink:type="simple" id="oo_1304719.jpg"><uri content-type="original_file" xlink:type="simple">https://binary.pensoft.net/fig/1304719</uri></graphic></fig></tp:treatment-sec><tp:treatment-sec sec-type="Eponym" id="SECID0E4BAG"><title>Eponym.</title><p>The new species is named after the Sila plateau where it typically occurs.</p></tp:treatment-sec><tp:treatment-sec sec-type="diagnosis" id="SECID0ECCAG"><title>Diagnosis.</title><p>Differt a <italic><tp:taxon-name><tp:taxon-name-part taxon-name-part-type="genus" reg="Festuca">Festuca</tp:taxon-name-part><tp:taxon-name-part taxon-name-part-type="species" reg="costei">costei</tp:taxon-name-part></tp:taxon-name></italic> (St.-Yves ex Litard.) Markgr.-Dann. crassiore sclerenchyma in laminarum margine et carina, plerumque 7 (non (7–) 9–11) fasciculis vascularibus, densioribus et longioribus trichomatibus in abaxiale superficie, minutis undulationibus inter epidermidis cellulas, 42 (non 28) chromosomatibus.</p><p>It differs from <italic><tp:taxon-name><tp:taxon-name-part taxon-name-part-type="genus" reg="Festuca">Festuca</tp:taxon-name-part><tp:taxon-name-part taxon-name-part-type="species" reg="costei">costei</tp:taxon-name-part></tp:taxon-name></italic> (St.-Yves ex Litard.) Markgr.-Dann. for the thicker sclerenchyma at margins and keel of the leaves, vascular bundles are rarely more than 7 (compared to the (7–) 9–11 in <italic><tp:taxon-name><tp:taxon-name-part taxon-name-part-type="genus" reg="Festuca">F.</tp:taxon-name-part><tp:taxon-name-part taxon-name-part-type="species" reg="costei">costei</tp:taxon-name-part></tp:taxon-name></italic>). Abaxial indumentum is more dense and with longer trichomes compared to <italic><tp:taxon-name><tp:taxon-name-part taxon-name-part-type="genus" reg="Festuca">F.</tp:taxon-name-part><tp:taxon-name-part taxon-name-part-type="species" reg="costei">costei</tp:taxon-name-part></tp:taxon-name></italic>. It also presents small undulations between epidermal cells. Somatic chromosomes 2n = 6x = 42 instead of 2n = 4x = 28 in <italic><tp:taxon-name><tp:taxon-name-part taxon-name-part-type="genus" reg="Festuca">F.</tp:taxon-name-part><tp:taxon-name-part taxon-name-part-type="species" reg="costei">costei</tp:taxon-name-part></tp:taxon-name></italic>.</p><p>Differt a <italic><tp:taxon-name><tp:taxon-name-part taxon-name-part-type="genus" reg="Festuca">Festuca</tp:taxon-name-part><tp:taxon-name-part taxon-name-part-type="species" reg="marginata">marginata</tp:taxon-name-part></tp:taxon-name></italic> (Hack.) K.Richt. sclerenchyma plerumque decurrente vel completum anulum fingente potius quam in tribus discretis filis ordinato, fasciculis vascularibus raro plus quam 7 (non (7-) 9–11 ut solet in <tp:taxon-name><tp:taxon-name-part taxon-name-part-type="genus" reg="Festuca">F.</tp:taxon-name-part><tp:taxon-name-part taxon-name-part-type="species" reg="marginata">marginata</tp:taxon-name-part></tp:taxon-name>), longioribus trichomatibus in densiore abaxiale superficie, longioribus aristis, undulationibus inter epidermidis cellulas, 42 chromosomatibus, non 14.</p><p>It differs from <italic><tp:taxon-name><tp:taxon-name-part taxon-name-part-type="genus" reg="Festuca">Festuca</tp:taxon-name-part><tp:taxon-name-part taxon-name-part-type="species" reg="marginata">marginata</tp:taxon-name-part></tp:taxon-name></italic> (Hack.) K.Richt. in the sclerenchyma, usually decurrent or up to forming a complete ring instead of being organized in three discrete strands. Vascular bundles are rarely more than 7 (compared to the (7–) 9–11 in <italic><tp:taxon-name><tp:taxon-name-part taxon-name-part-type="genus" reg="Festuca">F.</tp:taxon-name-part><tp:taxon-name-part taxon-name-part-type="species" reg="marginata">marginata</tp:taxon-name-part></tp:taxon-name></italic>). Abaxial indumentum is richer and with longer trichomes compared to <italic><tp:taxon-name><tp:taxon-name-part taxon-name-part-type="genus" reg="Festuca">F.</tp:taxon-name-part><tp:taxon-name-part taxon-name-part-type="species" reg="marginata">marginata</tp:taxon-name-part></tp:taxon-name></italic>. Awns longer compared to <italic><tp:taxon-name><tp:taxon-name-part taxon-name-part-type="genus" reg="Festuca">F.</tp:taxon-name-part><tp:taxon-name-part taxon-name-part-type="species" reg="marginata">marginata</tp:taxon-name-part></tp:taxon-name></italic>. Undulations are present in between epidermal cells. Somatic chromosomes 2n = 6x = 42 instead of 2n = 2x = 14 in <italic><tp:taxon-name><tp:taxon-name-part taxon-name-part-type="genus" reg="Festuca">F.</tp:taxon-name-part><tp:taxon-name-part taxon-name-part-type="species" reg="marginata">marginata</tp:taxon-name-part></tp:taxon-name></italic>.</p><p>Differt a <italic><tp:taxon-name><tp:taxon-name-part taxon-name-part-type="genus" reg="Festuca">Festuca</tp:taxon-name-part><tp:taxon-name-part taxon-name-part-type="species" reg="trachyphylla">trachyphylla</tp:taxon-name-part></tp:taxon-name></italic> (Hack.) R.P.Murray sclerenchyma prope margines et carinam crassiore; foliis numquam scabris et colore viridi clariore (non glauco ut solet in <italic><tp:taxon-name><tp:taxon-name-part taxon-name-part-type="genus" reg="Festuca">F.</tp:taxon-name-part><tp:taxon-name-part taxon-name-part-type="species" reg="trachyphylla">trachyphylla</tp:taxon-name-part></tp:taxon-name></italic>); spiculis numquam pubescentibus; foliarum vaginis quam saepissime glabris (non pubescentibus ut solet in <italic><tp:taxon-name><tp:taxon-name-part taxon-name-part-type="genus" reg="Festuca">F.</tp:taxon-name-part><tp:taxon-name-part taxon-name-part-type="species" reg="trachyphylla">trachyphylla</tp:taxon-name-part></tp:taxon-name></italic>).</p><p>It differs from <italic><tp:taxon-name><tp:taxon-name-part taxon-name-part-type="genus" reg="Festuca">Festuca</tp:taxon-name-part><tp:taxon-name-part taxon-name-part-type="species" reg="trachyphylla">trachyphylla</tp:taxon-name-part></tp:taxon-name></italic> (Hack.) R.P.Murray in the sclerenchyma, thicker in the correspondence of margins and keel, the leaf blades never scabrid and of a brighter green color (opposed to the glaucus of <italic><tp:taxon-name><tp:taxon-name-part taxon-name-part-type="genus" reg="Festuca">F.</tp:taxon-name-part><tp:taxon-name-part taxon-name-part-type="species" reg="trachyphylla">trachyphylla</tp:taxon-name-part></tp:taxon-name></italic>). Spikelets are never pubescent. Leaf sheaths are glabrous except for extremely rare exceptions (opposed to the commonly pubescent in <italic><tp:taxon-name><tp:taxon-name-part taxon-name-part-type="genus" reg="Festuca">F.</tp:taxon-name-part><tp:taxon-name-part taxon-name-part-type="species" reg="trachyphylla">trachyphylla</tp:taxon-name-part></tp:taxon-name></italic>).</p></tp:treatment-sec><tp:treatment-sec sec-type="distribution" id="SECID0EXIAG"><title>Distribution and ecology.</title><p>The species is only known from the Sila highland, currently from 13 populations (Fig. <xref ref-type="fig" rid="F5">5</xref>). It mainly grows in grassland and pasture communities (<italic><tp:taxon-name><tp:taxon-name-part taxon-name-part-type="genus" reg="Anthemidetalia">Anthemidetalia</tp:taxon-name-part><tp:taxon-name-part taxon-name-part-type="species" reg="calabricae">calabricae</tp:taxon-name-part></tp:taxon-name></italic> Brullo, Scelsi &amp; Spampinato, 2001) on granitic sands in xerophilic to mesophilic conditions at altitudes between 1100 m and 1600 m. <italic><tp:taxon-name><tp:taxon-name-part taxon-name-part-type="genus" reg="Festuca">F.</tp:taxon-name-part><tp:taxon-name-part taxon-name-part-type="species" reg="silana">silana</tp:taxon-name-part></tp:taxon-name></italic> typically occurs in grasslands of xerophile to mesophile conditions, along with other <italic><tp:taxon-name><tp:taxon-name-part taxon-name-part-type="genus" reg="Festuca">Festuca</tp:taxon-name-part></tp:taxon-name></italic> taxa such as <tp:taxon-name><tp:taxon-name-part taxon-name-part-type="genus" reg="Festuca">F.</tp:taxon-name-part><tp:taxon-name-part taxon-name-part-type="species" reg="marginata">marginata</tp:taxon-name-part><tp:taxon-name-part taxon-name-part-type="infraspecific-rank">subsp.</tp:taxon-name-part><tp:taxon-name-part taxon-name-part-type="subspecies" reg="marginata">marginata</tp:taxon-name-part></tp:taxon-name>, <italic><tp:taxon-name><tp:taxon-name-part taxon-name-part-type="genus" reg="Festuca">F.</tp:taxon-name-part><tp:taxon-name-part taxon-name-part-type="species" reg="trachyphylla">trachyphylla</tp:taxon-name-part></tp:taxon-name></italic>, <tp:taxon-name><tp:taxon-name-part taxon-name-part-type="genus" reg="Festuca">F.</tp:taxon-name-part><tp:taxon-name-part taxon-name-part-type="species" reg="rubra">rubra</tp:taxon-name-part><tp:taxon-name-part taxon-name-part-type="infraspecific-rank">subsp.</tp:taxon-name-part><tp:taxon-name-part taxon-name-part-type="subspecies" reg="commutata">commutata</tp:taxon-name-part></tp:taxon-name> and <italic><tp:taxon-name><tp:taxon-name-part taxon-name-part-type="genus" reg="Festuca">F.</tp:taxon-name-part><tp:taxon-name-part taxon-name-part-type="species" reg="cyrnea">cyrnea</tp:taxon-name-part></tp:taxon-name></italic>.</p><fig id="F5" position="float" orientation="portrait"><object-id xmlns:xlink="http://www.w3.org/1999/xlink" content-type="doi" xlink:type="simple">10.3897/phytokeys.255.146942.figure5</object-id><object-id xmlns:xlink="http://www.w3.org/1999/xlink" content-type="arpha" xlink:type="simple">4148CE7C-3B93-5EF3-8CAB-B7EBE2980638</object-id><label>Figure 5.</label><caption><p>Map of the Sila and known stations of <italic><tp:taxon-name><tp:taxon-name-part taxon-name-part-type="genus" reg="Festuca">F.</tp:taxon-name-part><tp:taxon-name-part taxon-name-part-type="species" reg="silana">silana</tp:taxon-name-part></tp:taxon-name></italic> occurring within the plateau.</p></caption><graphic xmlns:xlink="http://www.w3.org/1999/xlink" xlink:href="phytokeys-255-085_article-146942__-g005.jpg" position="float" orientation="portrait" xlink:type="simple" id="oo_1304714.jpg"><uri content-type="original_file" xlink:type="simple">https://binary.pensoft.net/fig/1304714</uri></graphic></fig></tp:treatment-sec><tp:treatment-sec sec-type="conservation status" id="SECID0EOMAG"><title>Conservation status.</title><p>Although the plant has a distribution limited to the Sila plateau, it is one of the dominant species in the grasslands that it inhabits and lacks any particular threat that could cause a decline in the population. Therefore, it had to be considered as Least Concern (LC) according to <xref ref-type="bibr" rid="B21">IUCN (2012)</xref>.</p></tp:treatment-sec><ref-list><ref id="B21"><mixed-citation xmlns:xlink="http://www.w3.org/1999/xlink" xlink:type="simple">IUCN (<year>2012</year>) IUCN Red List categories and criteria: version 3.1, 2<sup>nd</sup> edn. IUCN Species Survival Commission, Gland, Switzerland and Cambridge, UK.</mixed-citation></ref></ref-list></tp:taxon-treatment>
