# Supplementary material for: ﻿Festucasilana (Poaceae), a new species from the Sila plateau in Italy
Source: PhytoKeys. 2025 Apr 10;255:85–102. doi: 10.3897/phytokeys.255.146942 (PMC12006820; doi:10.3897/phytokeys.255.146942)
Supplement: Supplementary material 1 — Occurrences, studied specimens, protocols [file phytokeys-255-085_article-146942__-s001.xlsx]

## Sheet: ReadMe
Sheet	Content
Supplementary materials 1	List of the herbaria specimens studied in the initial comparison between F. silana and F. costei (not included in further analyses)
Supplementary materials 2	List of the populations sampled for the morphology and ploidy dtudies
Supplementary materials 3	List of character used in the morphological description
Supplementary materials 4	Dataset used in the Principal Coordinates analysis (PCoA)
Supplementary materials 5	Dataset used for the Discriminat Analysis (DA)
Supplementary materials 6	Steps and reagent involved in the ddRADseq analysis
Supplementary materials 7	List of the samples analyzed with ddRADseq

## Sheet: Supplementary materials 1
TAXON	SUB	COUNTRY	REGION	PROVINCE	LOCALITY	DATA	ALTITUDE	HERBARIUM	ITEM CODE	LEG	DET	REV	TYPE
Festuca silana Ardenghi, Pallanza & Foggi	Festuca ovina L. subsp. laevis Hack. var. gallica (Hack.) St.-Yves subvar. costei St.-Yves	Italy	Calabria	CS	Piana di Cecita	17/06/1950	1050	FI	5456-7	G. Sarfatti, R. Corradi	J. Markgraf-Dannenberg	B. Foggi, G. Rossi	\
Festuca silana Ardenghi, Pallanza & Foggi	Festuca ovina L. subsp. laevis Hack. var. gallica (Hack.) St.-Yves subvar. costei St.-Yves	Italy	Calabria	CS	Tirivolo	20/06/1950	1600	FI	5456-5	G. Sarfatti, R. Corradi	J. Markgraf-Dannenberg	B. Foggi, G. Rossi	\
Festuca silana Ardenghi, Pallanza & Foggi	Festuca ovina L. subsp. laevis Hack. var. gallica (Hack.) St.-Yves subvar. costei St.-Yves	Italy	Calabria	CS	Salita al M.te Carlomagno da Silvana Mansio	14/06/1950	1450-1670	FI	5456-6	G. Sarfatti, R. Corradi	J. Markgraf-Dannenberg	B. Foggi, G. Rossi	\
Festuca silana Ardenghi, Pallanza & Foggi	Festuca ovina L. subsp. laevis Hack. var. gallica (Hack.) St.-Yves subvar. costei St.-Yves	Italy	Calabria	CS	Difesa Spina	11/07/1951	1400	FI	5456-3	G. Sarfatti, A. Contardo	J. Markgraf-Dannenberg	B. Foggi, G. Rossi	\
Festuca silana Ardenghi, Pallanza & Foggi	Festuca ovina L. subsp. laevis Hack. var. gallica (Hack.) St.-Yves subvar. costei St.-Yves	Italy	Calabria	CS	Molarotta, Stazione alpeggio: pascolo umido	23/06/1950	1130	FI	5456-4	G. Sarfatti, R. Corradi	J. Markgraf-Dannenberg	B. Foggi, G. Rossi	\
Festuca silana Ardenghi, Pallanza & Foggi	Festuca ovina L. subsp. laevis Hack. var. gallica (Hack.) St.-Yves subvar. costei St.-Yves	Italy	Calabria	CS	Salita al M.te Carlomagno da Silvana Mansio	14/06/1950	1450-1670	FI	5456-11	G. Sarfatti, R. Corradi	J. Markgraf-Dannenberg	\	\
Festuca silana Ardenghi, Pallanza & Foggi	Festuca ovina L. subsp. laevis Hack. var. gallica (Hack.) St.-Yves subvar. costei St.-Yves	Italy	Calabria	CS	Piana di Cecita	17/06/1950	1050	FI	5456-9	G. Sarfatti, R. Corradi	J. Markgraf-Dannenberg	\	\
Festuca silana Ardenghi, Pallanza & Foggi	Festuca ovina L. subsp. laevis Hack. var. gallica (Hack.) St.-Yves subvar. costei St.-Yves	Italy	Calabria	CS	Salita al M.te Carlomagno da Silvana Mansio	14/06/1950	1450-1670	FI	5456-10	G. Sarfatti, R. Corradi	J. Markgraf-Dannenberg	\	\
Festuca marginata (Hack.) K. Richt.	Festuca ovina L. subsp. laevis Hack. var. gallica (Hack.) St.-Yves subvar. costei St.-Yves	Italy	Calabria	CS	Camigliatello: dintorni	15/05/1950	1290	FI	\	G. Sarfatti, R. Corradi	J. Markgraf-Dannenberg	B. Foggi, G. Rossi	\
Festuca marginata (Hack.) K. Richt.	Festuca ovina L. subsp. laevis Hack. var. gallica (Hack.) St.-Yves subvar. costei St.-Yves	Italy	Calabria	CS	Cuturelli : S.S. 107 km 108	11/05/1950	1150	FI	\	G. Sarfatti, R. Corradi	J. Markgraf-Dannenberg	B. Foggi, G. Rossi	\
Festuca marginata (Hack.) K. Richt.	Festuca ovina L. subsp. laevis Hack. var. gallica (Hack.) St.-Yves subvar. costei St.-Yves	Italy	Calabria	CS	Camigliatello, lungo un torrente: S.S. 107 km 82	07/05/1950	1290	FI	\	G. Sarfatti, R. Corradi	J. Markgraf-Dannenberg	B. Foggi, G. Rossi	\
Festuca marginata (Hack.) K. Richt.	Festuca ovina L. subsp. laevis Hack. var. gallica (Hack.) St.-Yves subvar. costei St.-Yves	Italy	Calabria	CS	Camigliatello: dintorni	15/05/1950	1290	FI	\	G. Sarfatti, R. Corradi	J. Markgraf-Dannenberg	B. Foggi, G. Rossi	\
Festuca marginata (Hack.) K. Richt.	Festuca ovina L. subsp. laevis Hack. var. gallica (Hack.) St.-Yves subvar. costei St.-Yves	Italy	Calabria	CS	Camigliatello: pendii sottostanti verso la piana	13/05/1950	1290	FI	\	G. Sarfatti, R. Corradi	J. Markgraf-Dannenberg	B. Foggi, G. Rossi	\
Festuca marginata (Hack.) K. Richt.	Festuca ovina L. subsp. laevis Hack. var. gallica (Hack.) St.-Yves subvar. costei St.-Yves	Italy	Calabria	CS	Molarotta, Stazione alpeggio: pascolo umido	18/06/1950	1150	FI	\	G. Sarfatti, R. Corradi	J. Markgraf-Dannenberg	B. Foggi, G. Rossi	\
Festuca marginata (Hack.) K. Richt.	Festuca ovina L. subsp. laevis Hack. var. gallica (Hack.) St.-Yves subvar. costei St.-Yves	Italy	Calabria	CS	S. Giovanni in Fiore: S.S. 107 km 110	11/05/1950	1100	FI	\	G. Sarfatti, R. Corradi	J. Markgraf-Dannenberg	B. Foggi, G. Rossi	\
Festuca marginata (Hack.) K. Richt.	Festuca ovina L. subsp. laevis Hack. var. gallica (Hack.) St.-Yves subvar. costei St.-Yves	Italy	Calabria	CS	Arnocampo	15/06/1950	1500	FI	\	G. Sarfatti, R. Corradi	J. Markgraf-Dannenberg	B. Foggi, G. Rossi	\
Festuca marginata (Hack.) K. Richt.	Festuca ovina L. subsp. laevis Hack. var. gallica (Hack.) St.-Yves subvar. costei St.-Yves	Italy	Calabria	CS	Longobucco, strada per Camiglitello	13/07/1951	1200	FI	5456-2	G. Negri, G. Sarfatti, A. Contardo	J. Markgraf-Dannenberg	B. Foggi, G. Rossi	\
Festuca marginata (Hack.) K. Richt.	Festuca circummediterranea Patzke	Italy	Calabria	CZ	Valico di Pietra Spada	01/06/1955	1360	FI	5456-1	A. Chiarugi, R. Bevazzano, A. Contardo	B. Foggi	\	\
Festuca costei (St.-Yves) Markgr.-Dann.	Festuca ovina L. subsp. laevis Hack. var. gallica (Hack.) St.-Yves subvar. costei St.-Yves	France	Auvergne-Rhône-Alpes	FR07	Ardèche, sommet des rochers d'Avan, pres Mayres	11/07/1909	1550	G	G00165322	H.J. Coste	A. Saint-Yves	\	Holotype
Festuca costei (St.-Yves) Markgr.-Dann.	Festuca hervieri (St-Yves) Patzke var. costei (St-Yves) Auquier	France	Auvergne-Rhône-Alpes	FR07	Près de Mayres (France, Ardèche) rocher d'Abarham	01/07/1971	1300	H	H1054960	P. Auquier	P. Auquier	\	\
Festuca costei (St.-Yves) Markgr.-Dann.	Festuca arvernensis Auquier, Kerguélen & Markgr.-Dannenb. subsp. costei (St-Yves) Auquier & Kerguélen	France	Auvergne-Rhône-Alpes	FR07	Beaumont (France, Ardèche), Le Parot, route de Sarabasche, Pont sur la Baume	21/06/1983	350	H	H1565097	R. Fabri, R. Schumacker	M. Kerguélen	\	\
Festuca costei (St.-Yves) Markgr.-Dann.	Festuca hervieri (St-Yves) Patzke var. costei (St-Yves) Auquier	France	Auvergne-Rhône-Alpes	FR07	Près de Mayres (France, Ardèche) rocher d'Abarham	01/07/1971	1300	H	H1078461	P. Auquier	P. Auquier	\	\
Festuca costei (St.-Yves) Markgr.-Dann.	Festuca hervieri (St-Yves) Patzke var. costei (St-Yves) Auquier	France	Auvergne-Rhône-Alpes	FR07	Près de Mayres (France, Ardèche) rocher d'Abarham	01/07/1971	1300	P	P03232152	P. Auquier	P. Auquier	\	\
Festuca costei (St.-Yves) Markgr.-Dann.	Festuca hervieri (St-Yves) Patzke var. costei (St-Yves) Auquier	France	Auvergne-Rhône-Alpes	FR07	Près de Mayres (France, Ardèche) rocher d'Abarham	01/07/1971	1300	L	L1256416	P. Auquier	P. Auquier	\	\
Festuca costei (St.-Yves) Markgr.-Dann.	Festuca hervieri (St-Yves) Patzke var. costei (St-Yves) Auquier	France	Auvergne-Rhône-Alpes	FR07	Les Oliières (France, Ardèche), Valléè de l'Eyrieux	28/06/1972	\	MW	MW0763526	M. Kerguélen	P. Auquier	\	\
Festuca costei (St.-Yves) Markgr.-Dann.	Festuca hervieri (St-Yves) Patzke var. costei (St-Yves) Auquier	France	Auvergne-Rhône-Alpes	FR07	Près de Mayres (France, Ardèche) rocher d'Abarham	01/07/1971	1300	MW	MW0763525	P. Auquier	P. Auquier	\	\
Festuca costei (St.-Yves) Markgr.-Dann.	Festuca arvernensis Auquier, Kerguélen & Markgr.-Dannenb. subsp. costei (St-Yves) Auquier & Kerguélen	France	Auvergne-Rhône-Alpes	FR07	Beaumont (France, Ardèche), Le Parot, route de Sarabasche, Pont sur la Baume	21/06/1983	350	L	L1261644	R. Fabri, R. Schumacker	M. Kerguélen	\	\
Festuca costei (St.-Yves) Markgr.-Dann.	Festuca arvernensis Auquier, Kerguélen & Markgr.-Dannenb. subsp. costei (St-Yves) Auquier & Kerguélen	France	Auvergne-Rhône-Alpes	FR07	Beaumont (France, Ardèche), Le Parot, route de Sarabasche, Pont sur la Baume	21/06/1983	350	BR	BR0000026293509V	R. Fabri, R. Schumacker	M. Kerguélen	\	\
Festuca costei (St.-Yves) Markgr.-Dann.	Festuca arvernensis Auquier, Kerguélen & Markgr.-Dannenb. subsp. costei (St-Yves) Auquier & Kerguélen	France	Auvergne-Rhône-Alpes	FR07	France, Ardèche: Lalevade, rive gauche de l'Ardèche en aval de la localité.	26/05/1979	\	MSNM	MSNM17737	R. Schumacker	M. Kerguélen	\	\

## Sheet: Supplementary materials 2
Code	Country	Region	Province	Locality	latitude	longitude	altitude	leg.
AT1	Austria	Niederösterreich	WB	Dreistetten, Markt Piesting	47.849696	16.109899	541	P. Šmarda, I. Bednarska, M. Pallanza
AT2	Austria	Niederösterreich	WB	Felixdorf	47.882935	16.281229	266	P. Šmarda, I. Bednarska, M. Pallanza
AT3	Austria	Niederösterreich	BN	Höhlen Bad Vöslau, Bad Vöslau	47.968454	16.190294	400	P. Šmarda, I. Bednarska, M. Pallanza
AT4	Austria	Niederösterreich	MD	Perchtoldsdorfer Heide, Perchtoldsdorf	48.126455	16.250678	313	P. Šmarda, I. Bednarska, M. Pallanza
AT5	Austria	Stiria	LN	Sankt Peter-Freienstein	47.397714	15.041243	173	P. Šmarda, I. Bednarska, M. Pallanza
CAL1	Italy	Calabria	CS	Sila Grande, Ariamacina	39.33368	16.54415	1327	L. Bernardo, M.Pallanza
CAL2A	Italy	Calabria	CS	Sila Grande, Carlomagno	39.28175	16.54908	1535	L. Bernardo, M.Pallanza
CAL2B	Italy	Calabria	CS	Sila Grande, Carlomagno	39.28054	16.55010	1530	L. Bernardo, M.Pallanza
CAL3	Italy	Calabria	CS	Sila Grande, Torre Garga	39.28633	16.63461	1247	L. Bernardo, M.Pallanza
CAL4	Italy	Calabria	CS	Sila Grande, Vaccarizzo	39.37082	16.51156	1150	L. Bernardo, M.Pallanza
CAL5	Italy	Calabria	CS	Pendici Monte Gariglione, Sila Piccola	39.12533	16.62603	1600	L. Bernardo, M.Pallanza
CAL6	Italy	Calabria	CS	Pendici Monte Spineto, Sila Piccola	39.05338	16.66175	1416	L. Bernardo, M.Pallanza
CAL7	Italy	Calabria	CS	Sila piccola, Parenti	39.16947	16.48046	1263	L. Bernardo, M.Pallanza
CAL8	Italy	Calabria	CS	Sila Grande, Aprigliano	39.24452	16.40374	1330	L. Bernardo, M.Pallanza
CAL9	Italy	Calabria	RC	Serro Sgarrone, Aspromonte	38.14001	15.85690	1640	L. Bernardo, M.Pallanza
CAL10	Italy	Calabria	RC	Cardeto, Aspromonte	38.11956	15.83477	1381	L. Bernardo, M.Pallanza
TUS1	Italy	Tuscany	GR	Cellena	\	\	\	B. Foggi
TUS2	Italy	Tuscany	GR	M.te Labbro	\	\	\	B. Foggi
TUS3	Italy	Tuscany	GR	Monticello Amiata, Cinigiano	\	\	\	B. Foggi
TUS4	Italy	Tuscany	GR	Da Aquilaia a Piancerrane	\	\	\	B. Foggi
TUS5	Italy	Tuscany	GR	Tra Murci e Roccalbegna	\	\	\	B. Foggi
TUS6	Italy	Tuscany	GR	Strada tra Selva e Castell'azzara	\	\	\	B. Foggi
TUS7	Italy	Tuscany	GR	M.te Nebbiano, Civitella	\	\	\	B. Foggi
TUS8	Italy	Tuscany	GR	Stribugliano	\	\	\	B. Foggi
TUS9	Italy	Tuscany	GR	M.te Civitella, nei pressi di Cornacchino	\	\	\	B. Foggi

## Sheet: Supplementary materials 3
Code	Character	Description
Clm_L	Culm length	Longest culm length in the tuft. Measured from the lowest visible node to the insertion of the panicle (cm).
LfB_L	Tiller leaf blade length	Longest tiller leaf blade in the tuft. Measured from the tip to the collar (cm).
Pan_L	Panicle length	Longest panicle length. Measured from the insertion on the culm up to the base of the uppermost spikelet (cm).
Pan_Sk	Panicle scabridity	Scabridity degree of the panicle (1=smooth, 2=slightly scabrid, 3=scabrid, 4=strongly scabrid).
Pan_Pb	Pubescence at the base of the panicle	Pubescence at the base of the panicle (1=glabrous, 2=slightly pubescent, 3=pubescent, 4=highly pubescent).
Clf_L	Culm leaf blade length	Longest of the uppermost culm leaves in the tuft. Measured from the tip to the collar (cm).
Sh_Nd	Sheath to node distance	Longest sheat to node distance measured in the tuft. Measured from the collar of the uppermost culm leaf to the subsequent node (cm).
InfBr_L	Inferior branch of the panicle length	Length of the inferior branch of the longest panicle (cm).
TilSh_Pb	Tiller sheaths pubescence	Pubescence of young tillers sheats (1=glabrous, 2=slightly pubescent, 3=pubescent, 4=highly pubescent).
Nd_Pr	Node pruinosity	Pruinosity of nodes (0=absent, 1=present).
Sh_Pr	Tiller sheaths pruinosity	Pruinosity of tiller sheaths (0=absent, 1=present).
Sh_Col	Tiller sheaths color	Color of young sheats (1=not colored, 1=moderately reddish, 2=intensely red)
Sk_Deg	Tiller leaves scabridity degree	Scabridity degree of the tiller leaves (1=smooth, 2=slightly scabrid, 3=scabrid, 4=strongly scabrid).
Sk_Ext	Percentage of tiller leaves scabrid surface	Scabrid leaf blade surface compared to the leaf blade length, distally, from top to bottom (e.g.: smooth leaf blade 0%, half of the leaf blade length scabrid 50%, leaf blade scabrid from top to bottom 100%).
Sc_Org	Sclerenchyma organization	Sclerenchyma organization(1=discrete strands, 2=decurrent strands, 3=with accessory strands, 4=interrupted ring, 5=complete ring).
Sc_CT	Central sclerenchyma strand thickness	Thickness of central schlerenchyma strand (1=thin, 2=medium, 3=thick, 4=stout).
Sc_MT	Marginal sclerenchyma strands thickness	Thickness of marginal schlerenchyma strand (1=thin, 2=medium, 3=thick).
KlMR	Keel to middle rib distance	Distance measured from the centre of the keel to the centre of the central rib of the leaf cross-section (mm).
Klmg	Keel to margins distance	Distance measured from the centre of the keel to the margins of the leaf cross-section (mm).
VB_N	Number of vascular bundles	Number of vascular bundles in the cross-section.
R_N	Number of accessory ribs	Number of ribs in the cross-section excluding the central one.
Shp	Leaf cross-section outline shape	Shape of the outline of the leaf cross section as a visual proxy to describe the ratio between margins development and diameter (1= "O" shaped: margins and diameter equals, 2="U" shaped: margins slightly longer tha the diameter, 3="V" shaped: margins longer than the diameter, 4=Y shaped: margins over 2 times longer than the diameter.
Ep_Und	Presence of epidermal undulations	Presence of epidermal undulations (0=absent, 1=present)
Ep_Ind	Richness of epidermal indumentum	Presence of barbs in the epidermal indumentum of the cross-section (0=no barbs, 1=1 barb, 2= multiple barbs).
LH	Longest hair in the abaxial surface of the cross-section	Length of the longest hair in the abaxial surface of the leaf cross-section (mm).
Sp_L	Spikelet length	Length of the spikelet, measured from the base to the tip of the 4th lemma excluding the awn (mm).
LGl_L	Lower glume length	Length of the lower glume (mm).
UGl_L	Upper glume length	Length of the upper glume (mm).
UGl_hW	Upper glume half-width	Width of the upper glume measured from the margin to the keel (mm).
Lm_L	Lemma length	Length of the second lemma excluding the awn (mm).
Lm_hW	Lemma half width	Width of the second lemma from the margin to its keel (mm).
A_L	Awn length	Length of the longest undamaged awn in the spikelet (mm).
Gl_Pb	Glumes pubescence	Pubescence of the glumes (1=glabrous, 2=slightly pubescent, 3=pubescent, 4=highly pubescent).
Lm_Pb	Lemma pubescence	Pubescence of the lemmas (1=glabrous, 2=slightly pubescent, 3=pubescent, 4=highly pubescent).
Sp_Sh	Spikelet shininess	Pruinosity of the spikelet (0=visibly pruinose and opaque, 1=opaque but wax not visible, 2= shiny/reflective and wax absent).

## Sheet: Supplementary materials 4
ID	Population	Taxon	Clm_L	LfB_L	Pan_L	Pan_Sk	Pan_Pb	CLf_L	Sh_Nd	InfBr_L	TilSh_Pb	Nd_Pr	Sh_Pr	Sh_Col	Sk_Deg	Sk_Ext	Sc_Org	Sc_CT	Sc_MT	KlMR	Klmg	VB_N	R_N	Shp	Ep_Pap	Ep_Ind	LH	Sp_L	LGl_L	UGl_L	UGl_hW	Lm_L	Lm_hW	A_L	Gl_Pb	Lm_Pb	Sp_Sh
MP00145	AT1	F_rupicola	41.3	19.3	6.6	2	2	3	8.8	2.2	1	0	0	0	4	0.8	2	2	2	0.32	0.656667	5	2	2	1	2	0.0233333	7.17	2.47667	3.53	0.503333	4.88333	0.606667	2.15	1	2	1
MP00146	AT1	F_rupicola	37.3	17.1	5.6	2	1	3.8	8.8	1.7	1	0	0	0	4	0.9	1	2	2	0.306667	0.59	5	2	2	1	2	0.0266667	7.56	3.07667	4.33333	0.456667	5.26	0.583333	3.58667	3	4	1
MP00147	AT1	F_rupicola	54.9	19.7	6.6	3	1	2.8	11.2	2.4	1	0	0	1	3	0.8	2	2	2	0.343333	0.7	5	2	2	1	1	0.02	7.21333	3.37667	4.83	0.44	4.71	0.546667	2.81	1	2	1
MP00148	AT1	F_rupicola	40.7	20.1	4.7	2	1	1.8	10.8	2.5	1	0	0	0	4	0.75	3	2	2	0.296667	0.596667	5	2	2	1	1	0.02	7.94667	3.07667	4.08333	0.443333	5.31667	0.563333	2.40667	1	1	1
MP00149	AT1	F_rupicola	34.6	20.1	4.1	4	1	3.7	8.5	1.8	1	0	0	1	3	0.9	2	3	2	0.246667	0.533333	5	2	2	1	2	0.0233333	6.55333	2.45667	3.35333	0.44	4.48	0.526667	2.25667	2	1	0
MP00150	AT1	F_rupicola	46.7	15.4	6.7	2	1	4.2	10.7	2.7	1	0	0	1	3	0.75	3	2	1	0.3	0.616667	5	2	2	1	2	0.0266667	7.83667	2.84333	4.09	0.516667	4.98	0.593333	2.22	3	4	0
MP00172	AT2	F_stricta	29.8	17.9	4.6	2	1	4.6	5.5	0.9	4	0	0	0	3	0.75	5	3	3	0.36	0.67	5	2	1	1	2	0.0533333	7.49	2.80667	4.22667	0.536667	4.91667	0.593333	2.47	1	1	1
MP00173	AT2	F_stricta	33.7	15.7	3.8	3	1	3.3	6.9	1.2	4	0	0	0	4	0.8	5	3	3	0.363333	0.746667	5	2	1	1	2	0.05	6.66667	2.16667	3.35667	0.486667	4.28667	0.553333	2.41333	1	2	2
MP00174	AT2	F_stricta	23.2	12.3	3.6	3	1	2.4	5.3	0.9	4	0	0	0	4	0.9	5	3	2	0.326667	0.73	7	2	1	1	2	0.0633333	6.44	2.79	3.3	0.46	4.03667	0.506667	2.87	1	2	2
MP00175	AT2	F_stricta	27.6	12.5	3.2	2	1	2.5	6.6	1.1	4	0	0	0	3	0.6	5	3	3	0.326667	0.676667	5	2	1	1	2	0.0433333	7.24333	2.68	3.94	0.353333	4.84	0.556667	3.33667	2	2	2
MP00185	AT3	F_stricta	40.6	19	4.6	3	1	2.9	8.8	1.4	4	0	0	0	3	0.6	5	3	3	0.403333	0.836667	5	2	1	1	1	0.0533333	7.09667	2.81333	3.84	0.46	4.73	0.623333	2.79	1	2	2
MP00186	AT3	F_stricta	47.1	18.1	5.4	3	1	1.9	9.2	1.6	4	0	0	0	4	0.9	5	3	3	0.39	0.79	5	2	1	1	2	0.0533333	7.61667	3.06667	4.21	0.423333	4.82333	0.573333	2.76667	2	4	1
MP00187	AT3	F_stricta	44.4	30.1	4.8	3	1	4	8.4	1.4	4	0	0	0	4	0.6	4	3	3	0.446667	0.916667	5	2	2	1	1	0.0866667	7.53333	2.98667	4.22333	0.4	4.73333	0.576667	2.7	2	4	1
MP00188	AT3	F_stricta	35.4	10.9	5.1	2	1	1.5	5.8	1.7	3	0	0	0	2	0.3	4	3	3	0.39	0.783333	5	2	2	1	0	0.05	7.5	2.75333	3.88333	0.483333	4.77667	0.546667	3.16667	1	3	1
MP00189	AT3	F_stricta	47.4	20.7	6.3	2	1	2.8	9.8	1.8	4	0	0	0	3	0.6	5	3	3	0.39	0.766667	5	2	1	1	1	0.0533333	8.08667	3.7	4.73667	0.526667	5.31	0.603333	3.18333	2	2	1
MP00193	AT3	F_stricta	43.1	20.4	4.1	3	3	2.5	6.2	1.3	3	0	0	0	4	0.75	5	3	2	0.413333	0.806667	5	2	1	1	2	0.04	7.66667	2.72667	3.76667	0.506667	5.12333	0.606667	2.90333	1	1	1
MP00195	AT3	F_rupicola	43.5	20.6	4.7	2	1	7	7.9	2.2	3	0	0	1	3	0.75	3	2	2	0.32	0.686667	5	2	2	1	1	0.0366667	6.80333	2.55333	4.07	0.436667	4.59333	0.576667	2.80667	2	4	1
MP00196	AT3	F_stricta	50.7	22.6	4.4	3	3	3.4	10	1.6	3	0	0	0	4	0.5	5	3	3	0.403333	0.763333	5	2	2	1	1	0.0666667	8.53667	3.37333	4.77667	0.38	5.80667	0.616667	3.84	1	2	1
MP00197	AT3	F_stricta	42.4	16.3	4.8	3	1	2.7	9.2	1.3	4	0	0	0	4	0.85	4	3	3	0.42	0.896667	5	2	2	1	2	0.0633333	7.16667	2.89667	3.83	0.456667	4.62333	0.563333	2.92333	1	2	1
MP00198	AT3	F_stricta	47.4	23	5.9	3	1	2.5	7.7	1.9	4	0	0	0	4	0.7	5	3	2	0.43	0.923333	5	2	2	1	2	0.05	7.71	2.98333	4.05333	0.466667	5.02333	1.85333	3.20333	1	2	2
MP00200	AT4	F_stricta	45.7	17.1	5.3	3	2	3.5	9.5	1.6	4	0	0	0	4	0.75	5	3	2	0.343333	0.676667	5	2	2	1	1	0.0433333	7.00333	3.13667	4.24667	0.546667	4.57333	0.636667	2.54667	2	2	2
MP00201	AT4	F_stricta	50.4	24	5.9	2	2	3	9.8	2.1	4	0	0	2	2	0.9	5	3	2	0.37	0.716667	5	2	2	1	2	0.0433333	7.23667	3.09333	4.26667	0.506667	5.02667	0.566667	3.32	1	2	1
MP00202	AT4	F_stricta	53.2	26.2	7.8	4	3	3.2	9.5	2.5	4	0	0	2	4	0.6	5	3	2	0.343333	0.74	5	2	2	1	2	0.0566667	7.11333	2.95333	4	0.413333	4.97333	0.566667	3.25	2	3	1
MP00203	AT4	F_stricta	49.8	42.9	7.3	4	4	4.9	9.6	2.2	4	0	0	2	3	0.9	5	3	2	0.426667	0.9	5	2	3	1	2	0.0666667	7.42	2.82333	4.06667	0.46	5.02333	0.59	2.40667	1	2	1
MP00204	AT4	F_rupicola	42.2	28.8	4.2	1	1	2.9	6.1	1.3	4	0	0	1	3	0.7	3	3	2	0.383333	0.823333	5	2	3	1	2	0.0366667	6.67667	2.09667	3.46	0.426667	4.49333	0.656667	2.64667	2	4	1
MP00205	AT4	F_stricta	47.3	15.1	4.8	2	2	2.7	7.9	2	4	0	0	0	4	0.7	5	3	2	0.356667	0.723333	5	2	3	1	2	0.0566667	7.13333	2.67333	3.61333	0.403333	4.57333	0.553333	3.11667	2	4	1
MP00206	AT4	F_stricta	45.4	20.6	5.7	2	2	3.5	9.6	1.7	4	0	0	0	3	0.6	5	3	2	0.396667	0.87	5	2	2	1	2	0.05	7.61	2.90667	3.92667	0.493333	4.79333	0.6	2.65	2	3	1
MP00254	AT5	F_rupicola	39.5	37.3	8.3	2	3	7.5	9.4	4	1	0	0	0	3	0.75	3	2	2	0.323333	0.74	5	2	3	1	2	0.0233333	7.61667	2.96667	4.24333	0.503333	3.74333	0.6	2.11333	1	3	1
MP00255	AT5	F_rupicola	28.8	24.6	7.4	3	2	3.3	8.9	2.9	1	0	0	0	4	0.75	2	2	2	0.336667	0.7	5	2	3	1	2	0.03	7.00333	2.54	3.36333	0.466667	4.42667	0.646667	2.56667	2	1	1
MP00256	AT5	F_rupicola	32.4	21.1	3.9	2	4	7.9	11.1	1.3	2	0	0	0	3	0.85	3	1	1	0.306667	0.81	5	2	4	1	2	0.0266667	7.48667	3.34333	4	0.41	4.99	0.613333	2.17	3	3	1
MP00257	AT5	F_rupicola	36	25.4	6.2	3	2	5.9	7.2	2.4	1	0	0	0	3	0.9	2	2	2	0.306667	0.69	5	2	3	1	2	0.0233333	7.26667	2.67333	3.73333	1.82	3.49	1.16667	2.13667	2	3	1
MP00258	AT5	F_rupicola	35.2	39.4	7.6	2	3	6.7	11.3	3.1	1	0	0	0	4	0.95	2	2	2	0.31	0.716667	5	2	3	1	2	0.0266667	7.77	3.17333	4.39	0.526667	5.09	0.636667	2.01667	3	4	1
BF_0493	TUS1	F_trachyphylla	37.6	20.9	6.1	1	3	3.4	9.5	2.2	2	0	0	0	4	0.65	5	2	2	0.306667	0.786667	7	2	2	1	2	0.0333333	8.18	3.19667	4.53333	0.553333	5.61667	0.723333	2.55333	3	4	1
BF_0494	TUS2	F_trachyphylla	19.4	3.5	3.8	1	2	2.6	4.6	1.7	1	0	1	0	2	0.8	3	2	1	0.266667	0.653333	7	2	3	1	1	0.0366667	6.9	2.51	3.05	0.66	4.99	0.73	2.57	3	4	1
BF_0495	TUS2	F_trachyphylla	34.4	26.1	5.8	2	4	8.3	10.6	1.7	1	0	0	0	3	0.9	4	1	1	0.273333	0.7	7	2	3	1	1	0.0266667	8.27333	2.86	4.05667	0.453333	5.21333	0.69	1.88667	1.66667	2.33333	1
BF_0496	TUS3	F_trachyphylla	37	10.9	5.1	1	1	3.1	8.3	1.3	1	0	0	0	3	0.85	5	2	1	0.316667	0.78	7	2	2	1	2	0.0233333	7.38667	3.02333	3.95333	0.463333	5.29333	0.59	2.67333	3	4	1
BF_0497	TUS2	F_trachyphylla	32.3	11.4	5.6	2	3	4.6	10	1.9	1	0	0	0	4	1	3	2	1	0.253333	0.646667	7	2	2	1	2	0.0233333	7.81333	3.16	4.4	0.596667	5.33	0.67	2.55	2	3	1
BF_0498	TUS2	F_trachyphylla	26.6	10.3	5.8	1	1	3.8	7.4	2.7	1	0	0	0	4	0.9	3	1	1	0.276667	0.676667	7	2	3	1	1	0.03	8.42667	2.62	4.09667	0.563333	5.37333	0.763333	2.45667	2	4	1
BF_0499	TUS2	F_trachyphylla	27.9	8.2	6.8	2	1	5.1	12.8	2.7	1	0	1	1	2	0.8	3	1	1	0.313333	0.79	7	2	3	1	2	0.0266667	8.29	3.35333	4.46667	0.536667	5.73667	0.806667	2.77	1	3	0
BF_0500	TUS2	F_trachyphylla	17.9	13.3	3.1	1	3	2.2	5.5	0.9	1	0	0	0	2	0.7	3	2	1	0.26	0.64	7	2	3	1	2	0.0233333	7.87667	3.19667	4.00667	0.506667	4.98667	0.766667	2.14333	2.66667	3.33333	1
BF_0501	TUS4	F_trachyphylla	40.6	14.2	7.5	1	1	4.5	11.6	2.7	1	0	0	0	3	0.95	4	2	1	0.316667	0.723333	7	2	2	1	2	0.0266667	8.49	3.89333	4.74667	0.393333	6.27667	0.66	3.29667	2	4	1
BF_0502	TUS5	F_trachyphylla	52.7	20.6	9.3	2	3	6.5	15	2.1	3	0	0	0	2	0.5	5	2	1	0.303333	0.763333	7	2	3	1	1	0.0133333	8.79	3.29333	4.38	0.59	5.97	0.623333	2.49333	1	1	1
BF_0503	TUS6	F_trachyphylla	23.7	6.2	4.1	2	3	3.1	6.2	0.4	2	0	0	0	4	0.9	4	1	1	0.3	0.67	7	2	2	1	2	0.02	7.24667	2.42667	4.01333	0.4	5.02	0.526667	2.21	3	4	1
BF_0504	TUS7	F_trachyphylla	28.6	6.7	5.2	2	2	3.1	6.2	1.5	1	0	0	1	2	0.9	3	1	1	0.253333	0.706667	7	2	3	1	2	0.0233333	7.43333	3.15333	4.14667	0.463333	5.17	0.71	2.59333	2	3	1
BF_0505	TUS4	F_trachyphylla	31.1	11.1	5.5	1	2	3.8	8.7	1.8	1	1	0	0	2	0.8	5	1	1	0.313333	0.73	7	2	2	1	2	0.0166667	6.91667	2.78	3.74	0.413333	4.44333	0.623333	2.40667	2	3	1
BF_0506	TUS4	F_trachyphylla	17.3	14.6	4.2	2	3	6.4	5.1	1.1	1	0	0	0	3	0.9	4	1	1	0.34	0.89	7	4	3	1	2	0.0233333	7.78	2.88667	3.50667	0.446667	5.27	0.58	1.77333	1	2	0
BF_0507	TUS4	F_trachyphylla	30.2	19.3	7.2	1	2	7.8	11.5	1.5	1	0	0	1	2	0.7	5	2	1	0.36	0.966667	7	2	3	1	1	0.0266667	8.37	4.21333	4.83	0.65	5.41	0.79	2.31667	2	3	1
BF_0508	TUS4	F_trachyphylla	22.8	19	7.1	2	1	6.4	9.2	2.8	1	0	0	0	2	0.8	5	2	1	0.346667	0.93	7	2	3	1	0	0.03	8.25333	3.28	4.62333	0.59	5.1	0.706667	1.97333	2	4	1
BF_0509	TUS8	F_trachyphylla	26.7	14.1	5.7	2	1	3.6	4.1	1.7	2	0	0	0	1	0	5	1	1	0.306667	0.85	7	2	2	1	0	0.04	7.24667	3.27667	4.36	0.52	4.49333	0.536667	0.6	1	1	1
BF_0510	TUS8	F_trachyphylla	39.7	21	5.4	1	1	4.1	8.9	1.1	1	1	1	0	1	0	5	2	1	0.313333	0.836667	7	2	3	1	1	0.0433333	7.38667	2.81	3.82667	0.383333	4.94333	0.573333	0.63	1	1	0
BF_0511	TUS9	F_trachyphylla	35.8	9.2	5.1	2	2	3.5	6.9	1.7	1	0	0	0	3	0.95	4	2	2	0.27	0.693333	7	2	3	1	2	0.03	7.58667	2.42333	3.83333	0.413333	5.19	0.573333	2.45667	1	1	1
C1A	CAL1	F_SILA	44.4	21.7	5.8	3	1	5	9.9	2.2	1	0	0	1	0	0	1	3	3	0.37	0.97	7	2	3	0	0	0.0566667	8.24667	3.40333	4.66	0.366667	5.04667	0.573333	2.39333	1	1	1
C6A	CAL6	F_SILA	32	11.4	5.1	2	1	3.2	7.9	1.4	1	1	0	0	0	0	4	3	3	0.303333	0.813333	7	2	2	1	0	0.0366667	7.04	3.06	4.20667	0.443333	4.59667	0.53	1.23333	1	1	0
MP00375	CAL4	F_SILA	43.1	11.4	6.4	3	1	4.2	9.5	1.8	1	1	0	0	1	0	2	3	2	0.396667	0.933333	7	2	2	1	0	0.0333333	7.95333	2.75333	4.19667	0.546667	5.21333	0.653333	2.02333	1	1	1
MP00376	CAL4	F_SILA	46.4	12.6	6.8	2	1	2.6	10.5	3.3	1	1	0	0	1	0	2	3	3	0.376667	0.863333	7	2	3	0	0	0.0433333	6.24	2.27333	3.23	0.486667	4.39333	0.633333	2.19333	1	2	0
MP00377	CAL4	F_SILA	58.2	14.2	8.5	4	2	4.7	11.6	3.1	1	1	1	1	1	0	5	3	3	0.466667	1.11667	7	2	3	1	0	0.133333	7.52667	2.93667	3.85333	0.553333	4.9	0.76	2.76333	1	1	0
MP00378	CAL4	F_SILA	49.3	7.3	7.4	2	1	3.1	11.5	3.7	1	1	0	0	1	0	2	3	3	0.443333	1.05	7	2	2	1	0	0.08	8.17	3.48	4.36667	0.536667	5.32	0.683333	2.81	1	1	0
MP00379	CAL4	F_SILA	59.9	18.4	7	4	1	4.4	10.1	2.9	1	0	1	0	1	0	4	3	3	0.46	1.18333	7	2	2	1	0	0.0833333	7.73333	3.03667	3.91333	0.536667	5.06333	0.65	1.96333	1	1	1
MP00380	CAL4	F_SILA	62.8	15.4	6.2	3	1	3.5	9.8	2.4	1	1	1	0	1	0	4	3	3	0.473333	1.12333	7	2	3	1	0	0.0433333	7.17333	3.03667	3.94333	0.53	4.74667	0.73	1.84	1	1	1
MP00381	CAL4	F_SILA	61.3	16.1	8.7	3	1	4.4	12.8	4.6	1	0	1	0	1	0	2	3	3	0.44	1.03333	7	2	3	1	0	0.0666667	7.79667	2.99333	4.14333	0.46	4.88333	0.646667	2.15667	1	1	1
MP00382	CAL4	F_SILA	48.8	13.9	6.7	2	1	4	9.1	3.1	1	0	0	0	1	0	2	3	3	0.406667	0.956667	7	2	3	1	0	0.0566667	6.67667	2.21	3.33	0.516667	4.38667	0.61	1.36	1	1	0
MP00383	CAL4	F_SILA	62.3	15.6	6.7	2	1	4.7	8.9	2.1	1	0	0	0	1	0	2	3	3	0.41	0.986667	7	2	3	1	0	0.0466667	7.49333	2.37333	4.31667	0.51	5.11667	0.653333	2.46667	1	1	1
MP00384	CAL4	F_SILA	43.8	16.1	7.3	3	1	3.1	8.9	1.5	1	1	0	0	1	0	2	3	2	0.406667	0.986667	7	2	3	1	0	0.0533333	7.43	2.93667	3.81667	0.49	4.91333	0.656667	2.12667	1	1	1
MP00385	CAL4	F_SILA	54.4	19.8	7.6	2	1	3	11.4	1.6	1	1	0	0	1	0	2	3	3	0.416667	0.956667	7	2	3	1	0	0.0433333	6.70333	2.82333	4.07667	0.436667	4.67667	0.576667	1.83333	1	1	1
MP00386	CAL4	F_SILA	69.5	17.5	7.3	2	1	4.8	12.2	3.2	1	1	1	0	1	0	1	3	3	0.383333	0.976667	7	2	3	1	0	0.06	8.06	3.44333	5.11667	0.56	5.7	0.613333	2.48667	1	1	0
MP00387	CAL4	F_SILA	61.4	14.4	6.9	2	1	4.2	11.2	2.8	1	1	0	0	1	0	2	3	3	0.453333	0.98	7	2	3	1	0	0.0533333	7.23667	2.77667	3.76667	0.583333	4.95333	0.66	2.00333	1	2	1
MP00388	CAL4	F_SILA	42.9	13.6	6.2	2	1	2.7	10	1.5	1	0	0	0	1	0	1	3	3	0.426667	1.01333	7	2	3	1	0	0.04	7.57	3.23333	4.49667	0.506667	4.91	0.63	1.78333	1	1	1
MP00389	CAL3	F_marginata	59.7	16.9	10.8	3	1	4.2	15.2	6	1	1	0	2	1	0	1	3	4	0.433333	1.18333	7	2	4	0	0	0.0333333	7.12333	2.04333	3.02	0.406667	4.34333	0.473333	1.11667	1	1	0
MP00391	CAL3	F_marginata	61.4	16.1	8	2	1	2.7	10.2	2	1	1	0	0	1	0	1	3	3	0.383333	1.04333	7	2	3	0	0	0.0233333	6.69333	2.66667	3.63667	0.373333	4.63333	0.52	0.62	1	1	1
MP00392	CAL3	F_marginata	49.7	14.6	6.6	2	1	1.9	9	2.4	1	0	0	0	1	0	1	3	3	0.35	0.896667	7	2	3	0	0	0.03	5.55333	2.00667	3.03667	0.42	3.97667	0.513333	0.58	1	1	1
MP00393	CAL3	F_marginata	58.8	14.8	9.1	2	1	2.5	10.9	2.6	1	0	1	0	1	0	1	3	3	0.37	0.9	7	2	3	0	0	0.0333333	6.87667	2.89333	3.78	0.356667	4.55333	0.536667	0.88	1	1	2
MP00394	CAL3	F_marginata	67.8	19.5	10.3	2	1	6.6	13.2	3.6	1	0	0	0	1	0	3	3	3	0.356667	0.943333	7	2	2	1	0	0.04	7.70333	3.05333	4.19	0.48	5.26333	0.623333	2.40333	1	1	1
MP00395	CAL3	F_marginata	58.5	23.4	10.4	2	1	4	13.8	4.5	1	0	0	1	1	0	1	3	3	0.336667	0.933333	7	2	3	0	0	0.05	7.41667	3.60667	4.58333	0.4	5.22	0.573333	1.05667	1	1	1
MP00396	CAL3	F_marginata	50.6	17.2	8	3	1	3.7	10.5	2.4	1	0	0	0	1	0	1	3	3	0.38	0.993333	7	2	4	0	0	0.0233333	6.19333	2.43	3.36333	0.403333	4.20667	0.6	1.09	1	1	2
MP00397	CAL3	F_marginata	54.8	15.8	10.4	1	1	2.06	10.5	3.3	1	0	0	0	1	0	1	3	3	0.376667	1.05667	7	2	4	0	0	0.03	6.96333	2.36333	3.66333	0.383333	4.36333	0.493333	1.03333	1	1	1
MP00398	CAL3	F_marginata	40.7	16.8	7.3	2	1	4.7	12.6	2.2	1	0	0	0	1	0	1	3	3	0.373333	1.01667	7	2	4	0	0	0.0233333	7.54	3.02	4.29333	0.423333	4.89	0.5	0.833333	1	1	2
MP00399	CAL3	F_marginata	59.1	22.3	10.5	4	2	3.5	12.4	4.7	1	0	0	1	1	0	1	3	3	0.336667	0.913333	7	2	3	0	0	0.0266667	6.88333	3.00333	3.95333	0.4	4.66667	0.456667	0.993333	1	1	2
MP00400	CAL3	F_marginata	45.4	13.7	6.2	2	1	2.6	9.1	3.1	1	0	0	0	1	0	1	3	3	0.376667	0.99	7	2	3	0	0	0.04	5.79667	2.17333	3.43	0.4	4.24	0.523333	0.736667	1	1	1
MP00403	CAL9	F_marginata	39.4	15	6	2	1	2.9	6.8	1.9	1	0	0	1	1	0	1	3	3	0.366667	0.963333	7	2	3	0	0	0.03	6.18333	2.51667	3.26333	0.446667	3.86333	0.466667	1.04333	1	2	1
MP00404	CAL9	F_marginata	46.1	21.6	6.8	2	1	2.6	9	2.3	1	0	0	0	1	0	1	3	3	0.31	0.766667	7	2	3	0	0	0.0233333	6.89333	2.61	3.83333	0.396667	4.52	0.573333	1.02333	1	1	1
MP00405	CAL9	F_marginata	46.4	20.1	7.6	2	1	3.4	8.5	1.8	1	0	0	1	1	0	1	3	3	0.346667	0.953333	7	2	3	0	0	0.0266667	6.65	2.55	3.43	0.36	4.24	0.526667	1.27	1	1	1
MP00406	CAL9	F_marginata	29.9	15.7	4.3	2	1	2.4	8.6	0.7	1	0	0	0	1	0	1	3	3	0.436667	1.13667	9	2	4	0	0	0.02	7.38333	3.11333	3.96333	0.426667	4.74	0.536667	1.40333	1	1	1
MP00407	CAL9	F_marginata	45.5	16.1	7.2	4	1	2.7	9.3	2.3	1	0	0	0	1	0	1	3	3	0.35	0.88	7	2	3	0	0	0.0233333	6.39333	2.38667	3.38	0.436667	4.26667	0.493333	0.566667	1	1	1
MP00409	CAL9	F_marginata	47.8	24.9	5.7	3	1	2.3	9.3	2.1	1	0	0	1	1	0	1	3	3	0.403333	1.09333	7	2	4	0	0	0.02	7.41667	3.02667	4.21	0.493333	4.8	0.54	0.87	1	1	1
MP00410	CAL9	F_marginata	36.4	15.5	8.8	2	1	3.8	11.7	2.6	1	0	0	1	1	0	1	3	3	0.276667	0.783333	7	2	4	0	0	0.02	5.84667	2.97	3.74	0.31	3.99	0.57	0.41	1	1	1
MP00411	CAL9	F_marginata	41.7	16.9	8.1	2	1	3.2	12	3.1	1	0	0	0	1	0	1	3	3	0.306667	0.86	7	2	4	0	0	0.0266667	6.18667	3.15667	4.10333	0.363333	4.23667	0.61	0.993333	1	1	1
MP00412	CAL9	F_marginata	46.1	18.6	6.9	1	1	5	9.5	2.4	1	0	0	0	1	0	1	3	3	0.406667	1.03333	7	2	3	0	0	0.0166667	6.82333	2.30667	3.73667	0.356667	4.71667	0.51	1.52667	1	2	1
MP00413	CAL9	F_marginata	43.4	19.5	7.4	4	1	4.6	9.7	2.4	1	0	0	0	1	0	1	3	3	0.36	0.943333	7	2	4	0	0	0.0333333	6.21333	2.94	3.59667	0.48	4.42333	0.536667	0.943333	1	1	1
MP00414	CAL9	F_marginata	51.1	22.1	7.6	3	1	3.1	11.7	3.4	1	0	0	0	1	0	1	3	3	0.366667	0.94	7	2	4	0	0	0.0266667	6.55333	2.73333	3.81667	0.426667	4.30667	0.506667	0.44	1	1	2
MP00415	CAL9	F_marginata	52.4	17.9	6.6	4	1	3.1	8.7	1.9	1	0	0	0	1	0	1	3	3	0.393333	1.13667	9	2	4	0	0	0.0366667	7.18333	3.02667	3.99	0.373333	4.83	0.553333	1.19	1	1	0
MP00416	CAL9	F_marginata	42.8	16.1	8.6	3	1	4.1	10.1	3.1	1	0	0	0	1	0	1	3	3	0.4	1.07	7	2	3	0	0	0.0166667	6.74667	2.71667	3.53	0.496667	4.62	0.616667	0.836667	1	1	1
MP00418	CAL3	F_marginata	57.7	19.4	8.1	2	1	4.2	12.1	2.3	1	0	0	0	1	0	1	3	3	0.36	1.01333	9	2	4	0	0	0.0266667	6.37333	2.76667	3.92667	0.4	4.30333	0.523333	1.43	1	1	1
MP00419	CAL3	F_marginata	59.8	17.7	10.3	4	1	5.9	13.4	3.3	1	0	0	1	1	0	1	3	3	0.396667	1.01333	7	2	3	0	0	0.02	6.73333	2.68	3.81667	0.43	4.54	0.546667	1.25333	1	1	1
MP00421	CAL10	F_marginata	46.2	17.2	7.4	3	1	4.9	12.9	3.3	1	0	0	0	1	0	1	3	3	0.316667	0.846667	7	2	3	0	0	0.0266667	6.4	2.48667	3.50667	0.416667	4.08667	0.606667	1.16667	1	1	1
MP00423	CAL10	F_marginata	37.6	15.6	6.7	2	1	4.2	8.5	3.1	1	0	0	0	1	0	1	3	3	0.356667	0.93	7	2	3	0	0	0.0233333	6.45333	2.60667	3.52	0.433333	4.05667	0.56	1.43667	1	1	1
MP00424	CAL10	F_marginata	36.6	13.6	8	2	1	3.3	8.9	2.8	1	0	0	0	1	0	1	3	3	0.423333	0.976667	7	2	3	1	0	0.0233333	6.68333	2.94667	4.09333	0.41	4.64667	0.596667	1.09333	1	1	1
MP00428	CAL10	F_marginata	47.6	14.8	6.9	3	1	4.9	11	2.2	1	1	0	0	1	0	1	3	3	0.38	1.06333	7	2	3	1	0	0.0233333	6.99333	3.04667	4.38667	0.496667	4.47333	0.65	1.43	1	1	1
MP00430	CAL10	F_marginata	36.4	13.6	6.9	3	1	4.5	8.6	2.6	1	1	0	1	1	0	1	3	3	0.423333	1.06	7	2	3	0	0	0.02	6.84667	2.26	3.54667	0.436667	4.30667	0.603333	0.866667	1	1	1
MP00431	CAL10	F_marginata	62.2	13	11.3	2	1	5.7	13.6	4.6	1	0	0	0	1	0	1	3	3	0.376667	0.923333	7	2	3	0	0	0.02	6.72333	2.79667	3.90333	0.466667	4.64667	0.51	1.06333	1	1	1
MP00432	CAL10	F_marginata	44.9	22.2	9.2	3	1	4	7.6	3.7	1	1	0	0	1	0	1	3	3	0.393333	1.15	7	2	4	0	0	0.03	7.04333	2.52333	3.84	0.423333	4.64333	0.576667	1.59	1	1	1
MP00433	CAL10	F_marginata	51.4	19.8	8.7	2	1	5	10.9	2.8	1	0	0	0	1	0	1	3	3	0.383333	1.02667	8	2	4	0	0	0.0466667	6.19	2.64667	3.59333	0.463333	3.92	0.556667	1.42667	1	1	1
MP00434	CAL10	F_marginata	43.6	21.6	9.8	2	1	4.3	10	4.6	1	0	0	0	1	0	1	3	3	0.4	1.09	7	2	3	0	0	0.0233333	6.84667	2.58667	3.77	0.43	4.71333	0.536667	0.866667	1	1	1
MP00435	CAL10	F_marginata	48.4	20.4	7.7	2	1	6.5	10.8	3.2	1	1	0	0	1	0	1	3	3	0.383333	1.02333	7	2	3	0	0	0.0266667	7.26333	3.14333	4.27667	0.476667	4.93667	0.556667	1.21	1	1	1
MP00436	CAL6	F_marginata	39.5	12.1	7	2	1	2.6	7.5	2.4	1	0	0	1	1	0	1	3	3	0.36	0.916667	7	2	3	0	0	0.0333333	6.51333	2.64333	4.19667	0.356667	4.59333	0.663333	1.06	1	1	1
MP00438	CAL6	F_marginata	53.7	9.8	7.8	1	1	2.6	11	2.7	1	0	0	0	1	0	1	3	3	0.42	1.13667	9	2	3	1	0	0.03	6.81	2.66	3.95	0.49	4.36	0.57	1.36333	1	1	1
MP00439	CAL6	F_marginata	46.4	9.8	6.8	3	1	2.4	7.8	2.5	1	0	0	0	1	0	1	3	3	0.396667	1.09333	7	2	3	0	0	0.0233333	7.28667	2.69667	3.90333	0.366667	4.80333	0.553333	0.763333	1	1	1
MP00440	CAL6	F_marginata	53.8	14	10.1	2	1	3.1	12.7	4.4	1	0	0	1	1	0	1	3	3	0.44	1.09	7	2	3	0	0	0.0166667	7.82	3.34667	4.6	0.44	5.35667	0.6	1.07333	1	1	1
MP00441	CAL6	F_marginata	54	15.1	8.2	1	1	2.6	9.5	4.3	1	1	0	0	1	0	1	3	3	0.406667	1.12333	9	2	4	0	0	0.0233333	6.80333	2.63667	3.95	0.433333	4.66	0.593333	0.983333	1	1	1
MP00442	CAL6	F_marginata	45.3	8.8	6.4	1	1	2.2	9.8	3.2	1	1	0	0	1	0	1	3	3	0.376667	0.96	7	2	3	0	0	0.0133333	7.21667	2.96	4.23667	0.42	4.90333	0.556667	1.58	1	1	1
MP00443	CAL6	F_marginata	37.1	9.5	6.3	2	1	3.9	6.5	2.4	1	0	0	0	1	0	1	3	3	0.356667	0.863333	7	2	3	0	0	0.02	6.13667	2.18	3.32667	0.41	4.06667	0.563333	0.99	1	1	1
MP00447	CAL6	F_marginata	37.7	8.6	6.4	1	1	2.2	7.4	1.6	1	0	0	1	1	0	1	3	3	0.336667	0.903333	9	2	3	0	0	0.0366667	6.13	2.38667	3.34667	0.406667	4.29	0.546667	1.30667	1	1	1
MP00448	CAL6	F_marginata	47.8	9.5	5.7	3	1	2.9	9	2.5	1	0	0	0	1	0	1	3	3	0.343333	0.896667	7	2	3	0	0	0.01	6.59667	2.59333	3.71	0.4	4.38333	0.593333	0.903333	1	1	1
MP00449	CAL6	F_marginata	44.1	11.1	8	3	1	2.8	9.5	2.7	1	1	0	0	1	0	1	3	3	0.426667	1.02	9	2	3	0	0	0.02	6.50333	2.39333	3.36	0.41	4.41667	0.516667	0.693333	1	1	1
MP00450	CAL6	F_marginata	45.6	13.2	9.4	2	1	2.1	11	3.5	1	1	0	0	1	0	1	3	3	0.413333	1.08667	7	2	4	0	0	0.0266667	8.08667	2.98333	4.28333	0.413333	4.97667	0.536667	1.86333	1	1	1
MP00437	CAL6	F_SILA	57.4	9.6	5.6	1	1	2.5	10.5	2.1	1	0	0	0	1	0	4	3	3	0.373333	0.96	7	2	2	1	0	0.0633333	7.93667	2.90667	4.10667	0.53	5.21	0.633333	2.16667	1	1	1
MP00444	CAL6	F_SILA	56.7	15.5	8.9	3	1	5.3	11.9	3.8	1	0	0	1	1	0	3	3	3	0.43	1.09667	7	2	2	1	0	0.0533333	8.57333	3.45667	4.87667	2.31667	3.82	0.606667	2.50667	1	1	1
MP00451	CAL5	F_SILA	43.2	7.2	5.1	2	1	2.1	7.1	1.8	1	1	0	0	1	0	5	3	3	0.353333	0.963333	7	2	2	1	0	0.0366667	7.31	2.52667	3.64667	0.466667	4.74	0.63	2.37667	1	1	0
MP00452	CAL5	F_SILA	33.8	9	3.5	2	1	2.9	6.1	1.3	1	1	0	0	1	0	5	3	3	0.396667	0.973333	7	2	2	1	0	0.0333333	8.03667	2.47333	3.81667	0.46	4.84333	0.67	2.32667	1	1	1
MP00454	CAL5	F_SILA	41.6	7.7	4.6	2	1	2.6	7.4	1.4	1	0	0	0	1	0	3	3	3	0.34	0.89	7	2	3	1	0	0.0366667	7.37667	2.53667	3.5	0.466667	4.29667	0.626667	1.34	2	2	1
MP00456	CAL5	F_SILA	38.1	9.4	5.4	3	2	2.8	7.4	1.8	1	0	1	1	1	0	2	3	3	0.343333	0.806667	7	2	2	1	0	0.0666667	8.02	2.59333	4.03333	0.46	5.13333	0.653333	2.21667	2	2	1
MP00457	CAL5	F_SILA	47.8	8.8	6.3	4	1	2.6	8.1	2.4	1	1	0	1	1	0	5	3	3	0.39	1.36	7	2	2	1	0	0.0333333	7.14	2.49333	3.94667	0.453333	4.88667	0.613333	1.81333	2	1	0
MP00460	CAL5	F_SILA	47.7	7	5.1	3	1	2.4	5.8	2.3	1	0	0	1	1	0	4	3	3	0.416667	1.06	7	2	2	1	0	0.0266667	7.94	3	4.00333	0.403333	4.82333	0.583333	1.41	1	1	1
MP00461	CAL5	F_SILA	45.6	12.2	5.8	2	1	3.3	8.5	2.2	1	1	0	1	1	0	5	3	3	0.426667	1.06	7	2	2	1	0	0.0433333	8.15667	3.27333	4.31333	0.46	5.44667	0.586667	2.56667	2	2	1
MP00462	CAL5	F_SILA	54.6	8.9	4.1	3	2	1.6	7.7	1.4	1	0	1	1	1	0	2	3	3	0.396667	1.03	7	2	2	1	0	0.07	8.56333	3.1	4.07667	0.486667	5.78333	0.723333	2.87667	1	2	1
MP00463	CAL5	F_SILA	46.2	8.1	4.7	3	1	2.4	6.8	1.3	1	0	0	1	1	0	2	3	3	0.356667	1.01333	7	2	2	1	0	0.0433333	8.04333	2.68333	3.97333	0.403333	5.05667	0.593333	2.53333	1	1	1
MP00465	CAL5	F_SILA	51.8	7.6	7.1	3	1	5.1	10.1	1.7	1	1	0	1	1	0	3	3	3	0.4	1.06333	7	2	2	1	0	0.05	8.46333	3.54333	4.52	0.473333	5.83	0.39963	3.11667	1	1	1
MP00466	CAL8	F_marginata	54.4	23.7	10.4	3	1	6.1	11.5	2.8	1	1	0	0	1	0	1	3	3	0.42	1.18	7	2	4	1	0	0.0333333	7.39	2.91667	4.47667	0.45	4.97667	0.486667	1.98667	1	1	0
MP00468	CAL8	F_marginata	46.4	26.1	8.4	3	1	4	12.2	4.1	1	0	0	0	1	0	1	3	3	0.393333	1.03667	7	2	4	1	0	0.02	6.56667	2.22	3.49	0.426667	4.14333	0.473333	0.64	1	2	1
MP00469	CAL8	F_marginata	58.1	30.4	10.9	2	1	4.7	16	3.2	1	0	0	1	1	0	1	3	3	0.393333	1.13	7	2	3	1	0	0.0166667	6.93	3.22667	4.39	0.336667	4.72333	0.496667	0.923333	1	1	1
MP00473	CAL8	F_marginata	50.8	29.1	11.4	2	1	5.3	11.2	4.9	1	0	0	0	1	0	1	3	3	0.37	1.01667	7	2	4	0	0	0.0133333	6.86	2.45667	3.82667	0.416667	4.59667	0.54	1.55	1	1	1
MP00474	CAL8	F_marginata	53.2	29	12.4	4	1	7.4	11.7	6	1	0	0	0	1	0	1	3	3	0.423333	1.20667	9	2	4	0	0	0.0166667	6.97667	2.85	4.58	0.42	4.71	0.533333	1.43	1	1	1
MP00475	CAL8	F_marginata	53.8	29.4	9.3	4	1	5.9	11.9	4.7	1	1	0	0	1	0	1	3	3	0.383333	1.02	7	2	4	0	0	0.015	7	2.75333	3.72	0.38	4.64667	0.516667	1.07	1	1	1
MP00476	CAL8	F_marginata	49.1	25.6	9.7	3	1	5.7	12.2	3.4	1	1	0	1	1	0	1	3	3	0.376667	1.03	7	2	4	0	0	0.0133333	6.82667	2.73	4.01333	0.336667	4.29	0.473333	1.04	1	1	1
MP00477	CAL8	F_marginata	39.4	26.4	6.9	2	1	2.7	8.6	2.3	1	0	0	2	1	0	1	3	3	0.336667	0.93	7	2	4	0	0	0.0133333	6.52	2.4	3.41667	0.436667	4.46	0.52	1.07	1	1	1
MP00478	CAL8	F_marginata	36.1	31.6	9	3	1	4.6	11.8	3.8	1	0	0	2	1	0	1	3	3	0.386667	1.05667	7	2	4	0	0	0.0133333	5.96	2.55	3.75	0.413333	4.03	0.533333	1.03667	1	1	1
MP00479	CAL8	F_marginata	53.4	21.7	7.8	2	1	4.4	11.1	3.2	1	0	0	1	1	0	1	3	3	0.393333	1.10333	7	2	3	0	0	0.0233333	7.50333	2.87667	4.02	0.433333	4.92	0.543333	1.29	1	1	1
MP00480	CAL7	F_marginata	49.1	22.9	8.4	2	1	2.9	9.7	2.9	1	1	0	0	1	0	1	3	3	0.4	1.07333	7	2	4	1	0	0.0266667	5.53	2.61333	3.61	0.42	4.17	0.49	1.17667	1	1	1
MP00481	CAL7	F_marginata	56.5	22	6.8	2	1	4.1	10.8	3.1	1	0	0	0	1	0	1	3	3	0.323333	0.86	7	2	4	1	0	0.02	6.05	2.86	3.57	0.363333	4.26333	0.516667	0.566667	1	2	1
MP00482	CAL7	F_marginata	50.4	23.5	9.4	2	1	4.2	12.5	3.3	1	0	0	0	1	0	1	3	3	0.353333	0.933333	7	2	4	0	0	0.0266667	6.81	2.27667	3.51667	0.326667	4.58	0.536667	1.13333	1	1	1
MP00483	CAL7	F_marginata	53.3	13.2	6	3	1	3.3	9.7	2.5	1	0	0	0	1	0	1	3	3	0.456667	1.08333	7	2	3	0	0	0.02	6.64	2.16333	3.44333	0.393333	4.22667	0.593333	1.51667	2	1	1
MP00487	CAL7	F_marginata	59.2	25	7.6	2	1	4.2	12.2	2.2	1	0	0	0	1	0	1	3	3	0.35	0.813333	7	2	3	0	0	0.0233333	6.60667	2.79	4.03667	0.413333	4.25333	0.603333	1.07	1	1	1
MP00488	CAL7	F_marginata	58.2	21.5	5.8	2	1	3.6	13	2.3	1	0	0	0	1	0	1	3	3	0.373333	0.88	7	2	3	0	0	0.0233333	6.42667	2.16333	3.44667	0.33	4.34	0.496667	0.92	1	1	1
MP00489	CAL7	F_marginata	58.8	20.1	8.7	2	1	6.9	12.8	2.8	1	0	0	0	1	0	1	3	3	0.433333	1.22667	7	2	4	0	0	0.03	6.08333	2.43333	3.16333	0.386667	3.89667	0.5	1.1	1	1	1
MP00494	CAL7	F_marginata	72.1	26.6	12.5	3	1	8	15.3	4.7	1	0	0	0	1	0	1	3	3	0.42	1.02667	7	2	3	0	0	0.0333333	7.18667	2.94333	4.32667	0.446667	4.66333	0.62	1.59667	1	1	1
MP00495	CAL2A	F_SILA	63.2	14.4	9.1	2	1	2.4	11.9	3.7	1	1	0	0	1	0	4	3	3	0.51	1.23667	7	2	3	1	0	0.0433333	8.5	2.92333	3.91333	0.566667	5.56	0.62	1.38667	1	1	1
MP00496	CAL2A	F_SILA	53.4	12	6.9	3	1	2.1	9.9	2.4	1	1	0	0	1	0	5	3	3	0.426667	1.09	7	2	2	1	0	0.05	8.43	2.5	3.99667	0.49	5.33667	0.626667	3.3	1	1	0
MP00497	CAL2A	F_SILA	45.6	22.1	4.6	2	1	3	7.4	1.4	1	0	0	0	1	0	4	3	3	0.406667	1.02	7	2	2	1	0	0.0266667	8.50333	3	4.81667	0.46	5.59667	0.616667	2.52667	1	1	0
MP00498	CAL2A	F_SILA	42.8	12.4	6.4	4	1	3.7	8.5	2.1	1	0	0	0	1	0	2	3	3	0.403333	1.06667	7	2	3	1	0	0.0733333	7.99	2.80333	3.85	0.5	5.15333	0.606667	2.38333	1	1	1
MP00499	CAL2A	F_SILA	57.6	19.1	8.1	2	1	2.8	10.1	3.9	1	0	0	0	1	0	5	3	3	0.413333	1.06333	7	2	3	1	0	0.0766667	7.66333	2.92	4.28333	0.503333	5.22	0.64	2.37667	1	1	1
MP00504	CAL2A	F_SILA	48.4	9.4	6	2	1	4.4	7.8	1.8	1	0	0	0	1	0	4	3	3	0.533333	1.09	7	2	2	1	0	0.0566667	6.67	2.37333	3.47	0.51	4.41	0.683333	1.63667	1	1	1
MP00505	CAL2A	F_SILA	51.1	9.8	5	2	1	3.03	8	2.3	1	0	0	0	1	0	4	3	3	0.486667	0.99	7	2	2	1	0	0.05	7.07333	2.46333	3.61333	0.54	4.7	0.646667	1.82333	2	2	1
MP00506	CAL2A	F_SILA	50.4	15.7	5.8	2	1	3.2	9.1	2.1	1	1	0	0	1	0	5	3	3	0.433333	1.09333	7	2	2	1	0	0.0466667	8.04333	2.68667	3.62333	0.4	4.94333	0.583333	2.42667	1	1	1
MP00507	CAL2A	F_SILA	40.2	12.3	7.6	2	1	3	9.1	2.5	2	1	0	0	1	0	5	4	3	0.493333	1.24333	7	2	2	1	0	0.0366667	7.71333	2.59667	3.33333	0.54	5.01333	0.716667	2.00667	1	1	1
MP00511	CAL2B	F_SILA	42.9	9.9	6.4	1	1	2.3	8.8	2.4	1	1	0	0	1	0	3	3	3	0.373333	1.04667	7	2	2	1	0	0.0533333	8.04667	3.10333	4.00667	0.41	5.19	0.62	3.12	1	1	0
MP00512	CAL2B	F_SILA	52.4	11.7	4.4	2	1	2.7	8.8	2.3	2	1	0	0	1	0	3	3	3	0.373333	0.926667	7	2	2	1	0	0.0633333	7.72667	3.42333	4.89667	0.483333	5.11333	0.54	2.8	1	1	1
MP00513	CAL2B	F_SILA	49.7	14.7	7.3	3	1	4.4	10.1	2.1	2	0	0	0	1	0	2	3	3	0.33	0.816667	7	2	2	1	0	0.0333333	8.86667	3.12333	4.41667	0.49	5.62	0.65	2.27667	1	1	1
MP00514	CAL2B	F_SILA	36.8	10.7	4	2	1	3.2	7.9	0.8	1	1	0	0	1	0	5	3	3	0.303333	0.82	7	2	3	1	0	0.08	7.64667	2.47333	3.51667	0.463333	5.12333	0.653333	2.13667	1	1	1
MP00515	CAL2B	F_SILA	52.3	10.7	5.4	2	1	3.1	6.7	1.7	1	1	0	0	1	0	4	3	3	0.42	0.983333	7	2	3	0	0	0.0466667	6.97	2.78	3.82667	0.446667	4.65667	0.583333	2.49667	1	1	1
MP00516	CAL2B	F_SILA	51.9	12.7	6.8	2	1	2.2	10.1	2.8	1	0	0	0	1	0	3	3	3	0.356667	0.796667	7	2	3	1	0	0.0533333	8.28667	3.04	3.97667	0.393333	5.32333	0.6	2.13667	1	1	1
MP00518	CAL2B	F_SILA	61.4	15.3	7.4	2	1	4.2	9.4	1.4	1	0	0	0	1	0	2	3	3	0.383333	0.98	7	2	3	1	0	0.06	7.61	3.07333	4.27	0.506667	4.91667	0.68	2.61333	1	1	1
MP00519	CAL2B	F_SILA	49.1	14.1	6	2	1	2.4	9.2	2	1	0	0	0	1	0	4	3	3	0.38	0.906667	7	2	3	1	0	0.05	8.75333	3.23333	4.28667	0.486667	5.55333	0.57	2.18	1	1	1
MP00520	CAL2B	F_SILA	50.4	11.6	4.8	2	1	1.6	7.5	1.7	1	0	0	0	1	0	4	3	3	0.33	0.87	7	2	3	1	0	0.06	7.64667	2.47333	3.51667	0.463333	5.12333	0.653333	2.13667	1	1	1
MP00521	CAL2B	F_SILA	42.3	11.4	6.3	2	1	3.1	9.1	2.7	1	0	0	0	1	0	5	3	3	0.376667	0.95	7	2	2	1	0	0.0866667	7.18667	3.15667	4.06667	0.453333	4.81	0.603333	2.05333	1	1	1
MP00525	CAL1	F_SILA	65.6	15.1	7.2	2	1	3.7	11	2.8	1	1	0	0	1	0	2	2	2	0.406667	0.986667	7	2	3	1	0	0.0866667	8.13333	3.9	4.7	0.6	5.83333	0.866667	2.96667	1	2	0
MP00526	CAL1	F_SILA	49.9	7.8	4.4	2	1	3.8	9.5	1.8	2	1	0	0	1	0	1	3	3	0.313333	0.75	7	2	2	1	0	0.0533333	7.41333	2.35667	3.58	0.556667	4.93	0.696667	2.31	1	1	1
MP00527	CAL1	F_SILA	52.8	11.6	6.5	1	1	4	9.4	3.1	1	1	0	0	1	0	2	3	3	0.456667	1.04667	7	2	3	1	0	0.06	7.84333	3.03	4.01667	0.52	5.25667	0.65	1.45333	1	1	0
MP00528	CAL1	F_SILA	62.3	11.6	7.1	2	1	2.8	12.4	2.4	1	1	0	0	1	0	2	3	3	0.496667	1.10667	7	2	3	1	0	0.0666667	7.10667	2.71	3.59333	0.563333	4.77667	0.676667	1.7	1	1	1
MP00529	CAL1	F_SILA	58.6	19.9	6.6	3	1	4.9	9.2	2.8	1	1	0	0	1	0	2	3	3	0.43	1.00667	7	2	3	1	0	0.0833333	8.17333	3.35667	4.34	0.44	5.19	0.59	2.76667	1	1	0
MP00530	CAL1	F_SILA	50.2	14.6	6.8	2	1	3.2	9.1	2.1	1	1	0	0	1	0	2	3	3	0.406667	0.926667	7	2	2	1	0	0.05	7.06667	2.66667	3.86667	0.566667	4.7	1	1.63333	1	1	0
MP00531	CAL1	F_SILA	50.7	15.1	8.3	2	1	3.9	10.4	2.4	1	1	0	0	1	0	3	3	3	0.403333	0.99	7	2	2	1	0	0.04	8.13	3.24667	4.31333	0.4	5.48333	0.693333	1.86333	1	1	0
MP00532	CAL1	F_SILA	52.2	16.2	6.7	2	1	2	11.1	1.8	1	1	0	0	1	0	2	3	3	0.403333	0.983333	7	2	2	1	0	0.0366667	7.8	2.59333	3.71333	0.486667	5.16333	0.556667	2.51667	1	1	1
MP00534	CAL1	F_SILA	61.1	13.4	6.4	4	1	2.9	9.4	1.4	1	1	0	0	1	0	2	3	3	0.463333	1.01333	7	2	2	1	0	0.09	8.28667	3.68333	4.8	0.48	5.62667	0.663333	2.56667	1	1	1
MP00535	CAL1	F_SILA	51.1	8.6	7.4	1	1	3	10.9	1.7	1	1	0	0	1	0	2	3	3	0.37	0.856667	7	2	2	1	0	0.0733333	7.57667	2.53667	3.67333	0.453333	5.05333	0.643333	1.57333	1	1	1
MP00536	CAL1	F_marginata	45.4	12.1	7.8	3	1	2.5	4.6	2.3	1	1	0	0	1	0	1	3	3	0.383333	0.963333	7	2	3	0	0	0.0233333	6.12667	2.3	3.14	0.383333	4.14333	0.433333	1.76667	1	1	0
MP00537	CAL1	F_SILA	54.3	7.1	7.1	3	1	4	9.9	3.1	1	0	1	0	1	0	5	3	3	0.43	0.983333	7	2	2	1	0	0.08	7.9	2.88333	3.83667	0.593333	5.25333	0.62	1.39333	1	1	1
MP00538	CAL1	F_SILA	39.8	7	4.8	4	1	1.9	6.3	1.6	1	1	0	0	1	0	1	3	3	0.38	0.933333	7	2	2	1	0	0.0733333	7.94333	2.51	3.63667	0.526667	4.85333	0.59	2.31	1	1	0
MP00539	CAL1	F_SILA	47.2	9.1	5.6	2	1	2.4	8.1	1.2	1	1	0	0	1	0	4	3	3	0.44	1	7	2	2	1	0	0.0666667	7.23	2.63	2.45667	1.30667	4.75667	0.686667	2.24667	1	1	1

## Sheet: Supplementary materials 5
ID	Population	Taxon	Clm_L	LfB_L	Pan_L	Pan_Sk	Pan_Pb	CLf_L	Sh_Nd	InfBr_L	TilSh_Pb	Nd_Pr	Sh_Pr	Sh_Col	Sk_Deg	Sk_Ext	Sc_Org	Sc_CT	Sc_MT	KlMR	Klmg	VB_N	R_N	Shp	Ep_Pap	Ep_Ind	LH	Sp_L	LGl_L	UGl_L	UGl_hW	Lm_L	Lm_hW	A_L	Gl_Pb	Lm_Pb	Sp_Sh
MP00145	AT1	F_stricta	41.3	19.3	6.6	2	2	3	8.8	2.2	1	0	0	0	4	0.8	2	2	2	0.32	0.656667	5	2	2	1	2	0.0233333	7.17	2.47667	3.53	0.503333	4.88333	0.606667	2.15	1	2	1
MP00146	AT1	F_stricta	37.3	17.1	5.6	2	1	3.8	8.8	1.7	1	0	0	0	4	0.9	1	2	2	0.306667	0.59	5	2	2	1	2	0.0266667	7.56	3.07667	4.33333	0.456667	5.26	0.583333	3.58667	3	4	1
MP00147	AT1	F_stricta	54.9	19.7	6.6	3	1	2.8	11.2	2.4	1	0	0	1	3	0.8	2	2	2	0.343333	0.7	5	2	2	1	1	0.02	7.21333	3.37667	4.83	0.44	4.71	0.546667	2.81	1	2	1
MP00148	AT1	F_stricta	40.7	20.1	4.7	2	1	1.8	10.8	2.5	1	0	0	0	4	0.75	3	2	2	0.296667	0.596667	5	2	2	1	1	0.02	7.94667	3.07667	4.08333	0.443333	5.31667	0.563333	2.40667	1	1	1
MP00149	AT1	F_stricta	34.6	20.1	4.1	4	1	3.7	8.5	1.8	1	0	0	1	3	0.9	2	3	2	0.246667	0.533333	5	2	2	1	2	0.0233333	6.55333	2.45667	3.35333	0.44	4.48	0.526667	2.25667	2	1	0
MP00150	AT1	F_stricta	46.7	15.4	6.7	2	1	4.2	10.7	2.7	1	0	0	1	3	0.75	3	2	1	0.3	0.616667	5	2	2	1	2	0.0266667	7.83667	2.84333	4.09	0.516667	4.98	0.593333	2.22	3	4	0
MP00172	AT2	F_stricta	29.8	17.9	4.6	2	1	4.6	5.5	0.9	4	0	0	0	3	0.75	5	3	3	0.36	0.67	5	2	1	1	2	0.0533333	7.49	2.80667	4.22667	0.536667	4.91667	0.593333	2.47	1	1	1
MP00173	AT2	F_stricta	33.7	15.7	3.8	3	1	3.3	6.9	1.2	4	0	0	0	4	0.8	5	3	3	0.363333	0.746667	5	2	1	1	2	0.05	6.66667	2.16667	3.35667	0.486667	4.28667	0.553333	2.41333	1	2	2
MP00174	AT2	F_stricta	23.2	12.3	3.6	3	1	2.4	5.3	0.9	4	0	0	0	4	0.9	5	3	2	0.326667	0.73	7	2	1	1	2	0.0633333	6.44	2.79	3.3	0.46	4.03667	0.506667	2.87	1	2	2
MP00175	AT2	F_stricta	27.6	12.5	3.2	2	1	2.5	6.6	1.1	4	0	0	0	3	0.6	5	3	3	0.326667	0.676667	5	2	1	1	2	0.0433333	7.24333	2.68	3.94	0.353333	4.84	0.556667	3.33667	2	2	2
MP00185	AT3	F_stricta	40.6	19	4.6	3	1	2.9	8.8	1.4	4	0	0	0	3	0.6	5	3	3	0.403333	0.836667	5	2	1	1	1	0.0533333	7.09667	2.81333	3.84	0.46	4.73	0.623333	2.79	1	2	2
MP00186	AT3	F_stricta	47.1	18.1	5.4	3	1	1.9	9.2	1.6	4	0	0	0	4	0.9	5	3	3	0.39	0.79	5	2	1	1	2	0.0533333	7.61667	3.06667	4.21	0.423333	4.82333	0.573333	2.76667	2	4	1
MP00187	AT3	F_stricta	44.4	30.1	4.8	3	1	4	8.4	1.4	4	0	0	0	4	0.6	4	3	3	0.446667	0.916667	5	2	2	1	1	0.0866667	7.53333	2.98667	4.22333	0.4	4.73333	0.576667	2.7	2	4	1
MP00188	AT3	F_stricta	35.4	10.9	5.1	2	1	1.5	5.8	1.7	3	0	0	0	2	0.3	4	3	3	0.39	0.783333	5	2	2	1	0	0.05	7.5	2.75333	3.88333	0.483333	4.77667	0.546667	3.16667	1	3	1
MP00189	AT3	F_stricta	47.4	20.7	6.3	2	1	2.8	9.8	1.8	4	0	0	0	3	0.6	5	3	3	0.39	0.766667	5	2	1	1	1	0.0533333	8.08667	3.7	4.73667	0.526667	5.31	0.603333	3.18333	2	2	1
MP00193	AT3	F_stricta	43.1	20.4	4.1	3	3	2.5	6.2	1.3	3	0	0	0	4	0.75	5	3	2	0.413333	0.806667	5	2	1	1	2	0.04	7.66667	2.72667	3.76667	0.506667	5.12333	0.606667	2.90333	1	1	1
MP00195	AT3	F_stricta	43.5	20.6	4.7	2	1	7	7.9	2.2	3	0	0	1	3	0.75	3	2	2	0.32	0.686667	5	2	2	1	1	0.0366667	6.80333	2.55333	4.07	0.436667	4.59333	0.576667	2.80667	2	4	1
MP00196	AT3	F_stricta	50.7	22.6	4.4	3	3	3.4	10	1.6	3	0	0	0	4	0.5	5	3	3	0.403333	0.763333	5	2	2	1	1	0.0666667	8.53667	3.37333	4.77667	0.38	5.80667	0.616667	3.84	1	2	1
MP00197	AT3	F_stricta	42.4	16.3	4.8	3	1	2.7	9.2	1.3	4	0	0	0	4	0.85	4	3	3	0.42	0.896667	5	2	2	1	2	0.0633333	7.16667	2.89667	3.83	0.456667	4.62333	0.563333	2.92333	1	2	1
MP00198	AT3	F_stricta	47.4	23	5.9	3	1	2.5	7.7	1.9	4	0	0	0	4	0.7	5	3	2	0.43	0.923333	5	2	2	1	2	0.05	7.71	2.98333	4.05333	0.466667	5.02333	1.85333	3.20333	1	2	2
MP00200	AT4	F_stricta	45.7	17.1	5.3	3	2	3.5	9.5	1.6	4	0	0	0	4	0.75	5	3	2	0.343333	0.676667	5	2	2	1	1	0.0433333	7.00333	3.13667	4.24667	0.546667	4.57333	0.636667	2.54667	2	2	2
MP00201	AT4	F_stricta	50.4	24	5.9	2	2	3	9.8	2.1	4	0	0	2	2	0.9	5	3	2	0.37	0.716667	5	2	2	1	2	0.0433333	7.23667	3.09333	4.26667	0.506667	5.02667	0.566667	3.32	1	2	1
MP00202	AT4	F_stricta	53.2	26.2	7.8	4	3	3.2	9.5	2.5	4	0	0	2	4	0.6	5	3	2	0.343333	0.74	5	2	2	1	2	0.0566667	7.11333	2.95333	4	0.413333	4.97333	0.566667	3.25	2	3	1
MP00203	AT4	F_stricta	49.8	42.9	7.3	4	4	4.9	9.6	2.2	4	0	0	2	3	0.9	5	3	2	0.426667	0.9	5	2	3	1	2	0.0666667	7.42	2.82333	4.06667	0.46	5.02333	0.59	2.40667	1	2	1
MP00204	AT4	F_stricta	42.2	28.8	4.2	1	1	2.9	6.1	1.3	4	0	0	1	3	0.7	3	3	2	0.383333	0.823333	5	2	3	1	2	0.0366667	6.67667	2.09667	3.46	0.426667	4.49333	0.656667	2.64667	2	4	1
MP00205	AT4	F_stricta	47.3	15.1	4.8	2	2	2.7	7.9	2	4	0	0	0	4	0.7	5	3	2	0.356667	0.723333	5	2	3	1	2	0.0566667	7.13333	2.67333	3.61333	0.403333	4.57333	0.553333	3.11667	2	4	1
MP00206	AT4	F_stricta	45.4	20.6	5.7	2	2	3.5	9.6	1.7	4	0	0	0	3	0.6	5	3	2	0.396667	0.87	5	2	2	1	2	0.05	7.61	2.90667	3.92667	0.493333	4.79333	0.6	2.65	2	3	1
MP00254	AT5	F_stricta	39.5	37.3	8.3	2	3	7.5	9.4	4	1	0	0	0	3	0.75	3	2	2	0.323333	0.74	5	2	3	1	2	0.0233333	7.61667	2.96667	4.24333	0.503333	3.74333	0.6	2.11333	1	3	1
MP00255	AT5	F_stricta	28.8	24.6	7.4	3	2	3.3	8.9	2.9	1	0	0	0	4	0.75	2	2	2	0.336667	0.7	5	2	3	1	2	0.03	7.00333	2.54	3.36333	0.466667	4.42667	0.646667	2.56667	2	1	1
MP00256	AT5	F_stricta	32.4	21.1	3.9	2	4	7.9	11.1	1.3	2	0	0	0	3	0.85	3	1	1	0.306667	0.81	5	2	4	1	2	0.0266667	7.48667	3.34333	4	0.41	4.99	0.613333	2.17	3	3	1
MP00257	AT5	F_stricta	36	25.4	6.2	3	2	5.9	7.2	2.4	1	0	0	0	3	0.9	2	2	2	0.306667	0.69	5	2	3	1	2	0.0233333	7.26667	2.67333	3.73333	1.82	3.49	1.16667	2.13667	2	3	1
MP00258	AT5	F_stricta	35.2	39.4	7.6	2	3	6.7	11.3	3.1	1	0	0	0	4	0.95	2	2	2	0.31	0.716667	5	2	3	1	2	0.0266667	7.77	3.17333	4.39	0.526667	5.09	0.636667	2.01667	3	4	1
BF_0493	TUS1	F_stricta	37.6	20.9	6.1	1	3	3.4	9.5	2.2	2	0	0	0	4	0.65	5	2	2	0.306667	0.786667	7	2	2	1	2	0.0333333	8.18	3.19667	4.53333	0.553333	5.61667	0.723333	2.55333	3	4	1
BF_0494	TUS2	F_stricta	19.4	3.5	3.8	1	2	2.6	4.6	1.7	1	0	1	0	2	0.8	3	2	1	0.266667	0.653333	7	2	3	1	1	0.0366667	6.9	2.51	3.05	0.66	4.99	0.73	2.57	3	4	1
BF_0495	TUS2	F_stricta	34.4	26.1	5.8	2	4	8.3	10.6	1.7	1	0	0	0	3	0.9	4	1	1	0.273333	0.7	7	2	3	1	1	0.0266667	8.27333	2.86	4.05667	0.453333	5.21333	0.69	1.88667	1.66667	2.33333	1
BF_0496	TUS3	F_stricta	37	10.9	5.1	1	1	3.1	8.3	1.3	1	0	0	0	3	0.85	5	2	1	0.316667	0.78	7	2	2	1	2	0.0233333	7.38667	3.02333	3.95333	0.463333	5.29333	0.59	2.67333	3	4	1
BF_0497	TUS2	F_stricta	32.3	11.4	5.6	2	3	4.6	10	1.9	1	0	0	0	4	1	3	2	1	0.253333	0.646667	7	2	2	1	2	0.0233333	7.81333	3.16	4.4	0.596667	5.33	0.67	2.55	2	3	1
BF_0498	TUS2	F_stricta	26.6	10.3	5.8	1	1	3.8	7.4	2.7	1	0	0	0	4	0.9	3	1	1	0.276667	0.676667	7	2	3	1	1	0.03	8.42667	2.62	4.09667	0.563333	5.37333	0.763333	2.45667	2	4	1
BF_0499	TUS2	F_stricta	27.9	8.2	6.8	2	1	5.1	12.8	2.7	1	0	1	1	2	0.8	3	1	1	0.313333	0.79	7	2	3	1	2	0.0266667	8.29	3.35333	4.46667	0.536667	5.73667	0.806667	2.77	1	3	0
BF_0500	TUS2	F_stricta	17.9	13.3	3.1	1	3	2.2	5.5	0.9	1	0	0	0	2	0.7	3	2	1	0.26	0.64	7	2	3	1	2	0.0233333	7.87667	3.19667	4.00667	0.506667	4.98667	0.766667	2.14333	2.66667	3.33333	1
BF_0501	TUS4	F_stricta	40.6	14.2	7.5	1	1	4.5	11.6	2.7	1	0	0	0	3	0.95	4	2	1	0.316667	0.723333	7	2	2	1	2	0.0266667	8.49	3.89333	4.74667	0.393333	6.27667	0.66	3.29667	2	4	1
BF_0502	TUS5	F_stricta	52.7	20.6	9.3	2	3	6.5	15	2.1	3	0	0	0	2	0.5	5	2	1	0.303333	0.763333	7	2	3	1	1	0.0133333	8.79	3.29333	4.38	0.59	5.97	0.623333	2.49333	1	1	1
BF_0503	TUS6	F_stricta	23.7	6.2	4.1	2	3	3.1	6.2	0.4	2	0	0	0	4	0.9	4	1	1	0.3	0.67	7	2	2	1	2	0.02	7.24667	2.42667	4.01333	0.4	5.02	0.526667	2.21	3	4	1
BF_0504	TUS7	F_stricta	28.6	6.7	5.2	2	2	3.1	6.2	1.5	1	0	0	1	2	0.9	3	1	1	0.253333	0.706667	7	2	3	1	2	0.0233333	7.43333	3.15333	4.14667	0.463333	5.17	0.71	2.59333	2	3	1
BF_0505	TUS4	F_stricta	31.1	11.1	5.5	1	2	3.8	8.7	1.8	1	1	0	0	2	0.8	5	1	1	0.313333	0.73	7	2	2	1	2	0.0166667	6.91667	2.78	3.74	0.413333	4.44333	0.623333	2.40667	2	3	1
BF_0506	TUS4	F_stricta	17.3	14.6	4.2	2	3	6.4	5.1	1.1	1	0	0	0	3	0.9	4	1	1	0.34	0.89	7	4	3	1	2	0.0233333	7.78	2.88667	3.50667	0.446667	5.27	0.58	1.77333	1	2	0
BF_0507	TUS4	F_stricta	30.2	19.3	7.2	1	2	7.8	11.5	1.5	1	0	0	1	2	0.7	5	2	1	0.36	0.966667	7	2	3	1	1	0.0266667	8.37	4.21333	4.83	0.65	5.41	0.79	2.31667	2	3	1
BF_0508	TUS4	F_stricta	22.8	19	7.1	2	1	6.4	9.2	2.8	1	0	0	0	2	0.8	5	2	1	0.346667	0.93	7	2	3	1	0	0.03	8.25333	3.28	4.62333	0.59	5.1	0.706667	1.97333	2	4	1
BF_0509	TUS8	F_stricta	26.7	14.1	5.7	2	1	3.6	4.1	1.7	2	0	0	0	1	0	5	1	1	0.306667	0.85	7	2	2	1	0	0.04	7.24667	3.27667	4.36	0.52	4.49333	0.536667	0.6	1	1	1
BF_0510	TUS8	F_stricta	39.7	21	5.4	1	1	4.1	8.9	1.1	1	1	1	0	1	0	5	2	1	0.313333	0.836667	7	2	3	1	1	0.0433333	7.38667	2.81	3.82667	0.383333	4.94333	0.573333	0.63	1	1	0
BF_0511	TUS9	F_stricta	35.8	9.2	5.1	2	2	3.5	6.9	1.7	1	0	0	0	3	0.95	4	2	2	0.27	0.693333	7	2	3	1	2	0.03	7.58667	2.42333	3.83333	0.413333	5.19	0.573333	2.45667	1	1	1
C1A	CAL1	F_SILA	44.4	21.7	5.8	3	1	5	9.9	2.2	1	0	0	1	0	0	1	3	3	0.37	0.97	7	2	3	0	0	0.0566667	8.24667	3.40333	4.66	0.366667	5.04667	0.573333	2.39333	1	1	1
C6A	CAL6	F_SILA	32	11.4	5.1	2	1	3.2	7.9	1.4	1	1	0	0	0	0	4	3	3	0.303333	0.813333	7	2	2	1	0	0.0366667	7.04	3.06	4.20667	0.443333	4.59667	0.53	1.23333	1	1	0
MP00375	CAL4	F_SILA	43.1	11.4	6.4	3	1	4.2	9.5	1.8	1	1	0	0	1	0	2	3	2	0.396667	0.933333	7	2	2	1	0	0.0333333	7.95333	2.75333	4.19667	0.546667	5.21333	0.653333	2.02333	1	1	1
MP00376	CAL4	F_SILA	46.4	12.6	6.8	2	1	2.6	10.5	3.3	1	1	0	0	1	0	2	3	3	0.376667	0.863333	7	2	3	0	0	0.0433333	6.24	2.27333	3.23	0.486667	4.39333	0.633333	2.19333	1	2	0
MP00377	CAL4	F_SILA	58.2	14.2	8.5	4	2	4.7	11.6	3.1	1	1	1	1	1	0	5	3	3	0.466667	1.11667	7	2	3	1	0	0.133333	7.52667	2.93667	3.85333	0.553333	4.9	0.76	2.76333	1	1	0
MP00378	CAL4	F_SILA	49.3	7.3	7.4	2	1	3.1	11.5	3.7	1	1	0	0	1	0	2	3	3	0.443333	1.05	7	2	2	1	0	0.08	8.17	3.48	4.36667	0.536667	5.32	0.683333	2.81	1	1	0
MP00379	CAL4	F_SILA	59.9	18.4	7	4	1	4.4	10.1	2.9	1	0	1	0	1	0	4	3	3	0.46	1.18333	7	2	2	1	0	0.0833333	7.73333	3.03667	3.91333	0.536667	5.06333	0.65	1.96333	1	1	1
MP00380	CAL4	F_SILA	62.8	15.4	6.2	3	1	3.5	9.8	2.4	1	1	1	0	1	0	4	3	3	0.473333	1.12333	7	2	3	1	0	0.0433333	7.17333	3.03667	3.94333	0.53	4.74667	0.73	1.84	1	1	1
MP00381	CAL4	F_SILA	61.3	16.1	8.7	3	1	4.4	12.8	4.6	1	0	1	0	1	0	2	3	3	0.44	1.03333	7	2	3	1	0	0.0666667	7.79667	2.99333	4.14333	0.46	4.88333	0.646667	2.15667	1	1	1
MP00382	CAL4	F_SILA	48.8	13.9	6.7	2	1	4	9.1	3.1	1	0	0	0	1	0	2	3	3	0.406667	0.956667	7	2	3	1	0	0.0566667	6.67667	2.21	3.33	0.516667	4.38667	0.61	1.36	1	1	0
MP00383	CAL4	F_SILA	62.3	15.6	6.7	2	1	4.7	8.9	2.1	1	0	0	0	1	0	2	3	3	0.41	0.986667	7	2	3	1	0	0.0466667	7.49333	2.37333	4.31667	0.51	5.11667	0.653333	2.46667	1	1	1
MP00384	CAL4	F_SILA	43.8	16.1	7.3	3	1	3.1	8.9	1.5	1	1	0	0	1	0	2	3	2	0.406667	0.986667	7	2	3	1	0	0.0533333	7.43	2.93667	3.81667	0.49	4.91333	0.656667	2.12667	1	1	1
MP00385	CAL4	F_SILA	54.4	19.8	7.6	2	1	3	11.4	1.6	1	1	0	0	1	0	2	3	3	0.416667	0.956667	7	2	3	1	0	0.0433333	6.70333	2.82333	4.07667	0.436667	4.67667	0.576667	1.83333	1	1	1
MP00386	CAL4	F_SILA	69.5	17.5	7.3	2	1	4.8	12.2	3.2	1	1	1	0	1	0	1	3	3	0.383333	0.976667	7	2	3	1	0	0.06	8.06	3.44333	5.11667	0.56	5.7	0.613333	2.48667	1	1	0
MP00387	CAL4	F_SILA	61.4	14.4	6.9	2	1	4.2	11.2	2.8	1	1	0	0	1	0	2	3	3	0.453333	0.98	7	2	3	1	0	0.0533333	7.23667	2.77667	3.76667	0.583333	4.95333	0.66	2.00333	1	2	1
MP00388	CAL4	F_SILA	42.9	13.6	6.2	2	1	2.7	10	1.5	1	0	0	0	1	0	1	3	3	0.426667	1.01333	7	2	3	1	0	0.04	7.57	3.23333	4.49667	0.506667	4.91	0.63	1.78333	1	1	1
MP00389	CAL3	F_marginata	59.7	16.9	10.8	3	1	4.2	15.2	6	1	1	0	2	1	0	1	3	4	0.433333	1.18333	7	2	4	0	0	0.0333333	7.12333	2.04333	3.02	0.406667	4.34333	0.473333	1.11667	1	1	0
MP00391	CAL3	F_marginata	61.4	16.1	8	2	1	2.7	10.2	2	1	1	0	0	1	0	1	3	3	0.383333	1.04333	7	2	3	0	0	0.0233333	6.69333	2.66667	3.63667	0.373333	4.63333	0.52	0.62	1	1	1
MP00392	CAL3	F_marginata	49.7	14.6	6.6	2	1	1.9	9	2.4	1	0	0	0	1	0	1	3	3	0.35	0.896667	7	2	3	0	0	0.03	5.55333	2.00667	3.03667	0.42	3.97667	0.513333	0.58	1	1	1
MP00393	CAL3	F_marginata	58.8	14.8	9.1	2	1	2.5	10.9	2.6	1	0	1	0	1	0	1	3	3	0.37	0.9	7	2	3	0	0	0.0333333	6.87667	2.89333	3.78	0.356667	4.55333	0.536667	0.88	1	1	2
MP00394	CAL3	F_SILA	67.8	19.5	10.3	2	1	6.6	13.2	3.6	1	0	0	0	1	0	3	3	3	0.356667	0.943333	7	2	2	1	0	0.04	7.70333	3.05333	4.19	0.48	5.26333	0.623333	2.40333	1	1	1
MP00395	CAL3	F_marginata	58.5	23.4	10.4	2	1	4	13.8	4.5	1	0	0	1	1	0	1	3	3	0.336667	0.933333	7	2	3	0	0	0.05	7.41667	3.60667	4.58333	0.4	5.22	0.573333	1.05667	1	1	1
MP00396	CAL3	F_marginata	50.6	17.2	8	3	1	3.7	10.5	2.4	1	0	0	0	1	0	1	3	3	0.38	0.993333	7	2	4	0	0	0.0233333	6.19333	2.43	3.36333	0.403333	4.20667	0.6	1.09	1	1	2
MP00397	CAL3	F_marginata	54.8	15.8	10.4	1	1	2.06	10.5	3.3	1	0	0	0	1	0	1	3	3	0.376667	1.05667	7	2	4	0	0	0.03	6.96333	2.36333	3.66333	0.383333	4.36333	0.493333	1.03333	1	1	1
MP00398	CAL3	F_marginata	40.7	16.8	7.3	2	1	4.7	12.6	2.2	1	0	0	0	1	0	1	3	3	0.373333	1.01667	7	2	4	0	0	0.0233333	7.54	3.02	4.29333	0.423333	4.89	0.5	0.833333	1	1	2
MP00399	CAL3	F_marginata	59.1	22.3	10.5	4	2	3.5	12.4	4.7	1	0	0	1	1	0	1	3	3	0.336667	0.913333	7	2	3	0	0	0.0266667	6.88333	3.00333	3.95333	0.4	4.66667	0.456667	0.993333	1	1	2
MP00400	CAL3	F_marginata	45.4	13.7	6.2	2	1	2.6	9.1	3.1	1	0	0	0	1	0	1	3	3	0.376667	0.99	7	2	3	0	0	0.04	5.79667	2.17333	3.43	0.4	4.24	0.523333	0.736667	1	1	1
MP00403	CAL9	F_marginata	39.4	15	6	2	1	2.9	6.8	1.9	1	0	0	1	1	0	1	3	3	0.366667	0.963333	7	2	3	0	0	0.03	6.18333	2.51667	3.26333	0.446667	3.86333	0.466667	1.04333	1	2	1
MP00404	CAL9	F_marginata	46.1	21.6	6.8	2	1	2.6	9	2.3	1	0	0	0	1	0	1	3	3	0.31	0.766667	7	2	3	0	0	0.0233333	6.89333	2.61	3.83333	0.396667	4.52	0.573333	1.02333	1	1	1
MP00405	CAL9	F_marginata	46.4	20.1	7.6	2	1	3.4	8.5	1.8	1	0	0	1	1	0	1	3	3	0.346667	0.953333	7	2	3	0	0	0.0266667	6.65	2.55	3.43	0.36	4.24	0.526667	1.27	1	1	1
MP00406	CAL9	F_marginata	29.9	15.7	4.3	2	1	2.4	8.6	0.7	1	0	0	0	1	0	1	3	3	0.436667	1.13667	9	2	4	0	0	0.02	7.38333	3.11333	3.96333	0.426667	4.74	0.536667	1.40333	1	1	1
MP00407	CAL9	F_marginata	45.5	16.1	7.2	4	1	2.7	9.3	2.3	1	0	0	0	1	0	1	3	3	0.35	0.88	7	2	3	0	0	0.0233333	6.39333	2.38667	3.38	0.436667	4.26667	0.493333	0.566667	1	1	1
MP00409	CAL9	F_marginata	47.8	24.9	5.7	3	1	2.3	9.3	2.1	1	0	0	1	1	0	1	3	3	0.403333	1.09333	7	2	4	0	0	0.02	7.41667	3.02667	4.21	0.493333	4.8	0.54	0.87	1	1	1
MP00410	CAL9	F_marginata	36.4	15.5	8.8	2	1	3.8	11.7	2.6	1	0	0	1	1	0	1	3	3	0.276667	0.783333	7	2	4	0	0	0.02	5.84667	2.97	3.74	0.31	3.99	0.57	0.41	1	1	1
MP00411	CAL9	F_marginata	41.7	16.9	8.1	2	1	3.2	12	3.1	1	0	0	0	1	0	1	3	3	0.306667	0.86	7	2	4	0	0	0.0266667	6.18667	3.15667	4.10333	0.363333	4.23667	0.61	0.993333	1	1	1
MP00412	CAL9	F_marginata	46.1	18.6	6.9	1	1	5	9.5	2.4	1	0	0	0	1	0	1	3	3	0.406667	1.03333	7	2	3	0	0	0.0166667	6.82333	2.30667	3.73667	0.356667	4.71667	0.51	1.52667	1	2	1
MP00413	CAL9	F_marginata	43.4	19.5	7.4	4	1	4.6	9.7	2.4	1	0	0	0	1	0	1	3	3	0.36	0.943333	7	2	4	0	0	0.0333333	6.21333	2.94	3.59667	0.48	4.42333	0.536667	0.943333	1	1	1
MP00414	CAL9	F_marginata	51.1	22.1	7.6	3	1	3.1	11.7	3.4	1	0	0	0	1	0	1	3	3	0.366667	0.94	7	2	4	0	0	0.0266667	6.55333	2.73333	3.81667	0.426667	4.30667	0.506667	0.44	1	1	2
MP00415	CAL9	F_marginata	52.4	17.9	6.6	4	1	3.1	8.7	1.9	1	0	0	0	1	0	1	3	3	0.393333	1.13667	9	2	4	0	0	0.0366667	7.18333	3.02667	3.99	0.373333	4.83	0.553333	1.19	1	1	0
MP00416	CAL9	F_marginata	42.8	16.1	8.6	3	1	4.1	10.1	3.1	1	0	0	0	1	0	1	3	3	0.4	1.07	7	2	3	0	0	0.0166667	6.74667	2.71667	3.53	0.496667	4.62	0.616667	0.836667	1	1	1
MP00418	CAL3	F_marginata	57.7	19.4	8.1	2	1	4.2	12.1	2.3	1	0	0	0	1	0	1	3	3	0.36	1.01333	9	2	4	0	0	0.0266667	6.37333	2.76667	3.92667	0.4	4.30333	0.523333	1.43	1	1	1
MP00419	CAL3	F_marginata	59.8	17.7	10.3	4	1	5.9	13.4	3.3	1	0	0	1	1	0	1	3	3	0.396667	1.01333	7	2	3	0	0	0.02	6.73333	2.68	3.81667	0.43	4.54	0.546667	1.25333	1	1	1
MP00421	CAL10	F_marginata	46.2	17.2	7.4	3	1	4.9	12.9	3.3	1	0	0	0	1	0	1	3	3	0.316667	0.846667	7	2	3	0	0	0.0266667	6.4	2.48667	3.50667	0.416667	4.08667	0.606667	1.16667	1	1	1
MP00423	CAL10	F_marginata	37.6	15.6	6.7	2	1	4.2	8.5	3.1	1	0	0	0	1	0	1	3	3	0.356667	0.93	7	2	3	0	0	0.0233333	6.45333	2.60667	3.52	0.433333	4.05667	0.56	1.43667	1	1	1
MP00424	CAL10	F_marginata	36.6	13.6	8	2	1	3.3	8.9	2.8	1	0	0	0	1	0	1	3	3	0.423333	0.976667	7	2	3	1	0	0.0233333	6.68333	2.94667	4.09333	0.41	4.64667	0.596667	1.09333	1	1	1
MP00428	CAL10	F_marginata	47.6	14.8	6.9	3	1	4.9	11	2.2	1	1	0	0	1	0	1	3	3	0.38	1.06333	7	2	3	1	0	0.0233333	6.99333	3.04667	4.38667	0.496667	4.47333	0.65	1.43	1	1	1
MP00430	CAL10	F_marginata	36.4	13.6	6.9	3	1	4.5	8.6	2.6	1	1	0	1	1	0	1	3	3	0.423333	1.06	7	2	3	0	0	0.02	6.84667	2.26	3.54667	0.436667	4.30667	0.603333	0.866667	1	1	1
MP00431	CAL10	F_marginata	62.2	13	11.3	2	1	5.7	13.6	4.6	1	0	0	0	1	0	1	3	3	0.376667	0.923333	7	2	3	0	0	0.02	6.72333	2.79667	3.90333	0.466667	4.64667	0.51	1.06333	1	1	1
MP00432	CAL10	F_marginata	44.9	22.2	9.2	3	1	4	7.6	3.7	1	1	0	0	1	0	1	3	3	0.393333	1.15	7	2	4	0	0	0.03	7.04333	2.52333	3.84	0.423333	4.64333	0.576667	1.59	1	1	1
MP00433	CAL10	F_marginata	51.4	19.8	8.7	2	1	5	10.9	2.8	1	0	0	0	1	0	1	3	3	0.383333	1.02667	8	2	4	0	0	0.0466667	6.19	2.64667	3.59333	0.463333	3.92	0.556667	1.42667	1	1	1
MP00434	CAL10	F_marginata	43.6	21.6	9.8	2	1	4.3	10	4.6	1	0	0	0	1	0	1	3	3	0.4	1.09	7	2	3	0	0	0.0233333	6.84667	2.58667	3.77	0.43	4.71333	0.536667	0.866667	1	1	1
MP00435	CAL10	F_marginata	48.4	20.4	7.7	2	1	6.5	10.8	3.2	1	1	0	0	1	0	1	3	3	0.383333	1.02333	7	2	3	0	0	0.0266667	7.26333	3.14333	4.27667	0.476667	4.93667	0.556667	1.21	1	1	1
MP00436	CAL6	F_marginata	39.5	12.1	7	2	1	2.6	7.5	2.4	1	0	0	1	1	0	1	3	3	0.36	0.916667	7	2	3	0	0	0.0333333	6.51333	2.64333	4.19667	0.356667	4.59333	0.663333	1.06	1	1	1
MP00438	CAL6	F_marginata	53.7	9.8	7.8	1	1	2.6	11	2.7	1	0	0	0	1	0	1	3	3	0.42	1.13667	9	2	3	1	0	0.03	6.81	2.66	3.95	0.49	4.36	0.57	1.36333	1	1	1
MP00439	CAL6	F_marginata	46.4	9.8	6.8	3	1	2.4	7.8	2.5	1	0	0	0	1	0	1	3	3	0.396667	1.09333	7	2	3	0	0	0.0233333	7.28667	2.69667	3.90333	0.366667	4.80333	0.553333	0.763333	1	1	1
MP00440	CAL6	F_marginata	53.8	14	10.1	2	1	3.1	12.7	4.4	1	0	0	1	1	0	1	3	3	0.44	1.09	7	2	3	0	0	0.0166667	7.82	3.34667	4.6	0.44	5.35667	0.6	1.07333	1	1	1
MP00441	CAL6	F_marginata	54	15.1	8.2	1	1	2.6	9.5	4.3	1	1	0	0	1	0	1	3	3	0.406667	1.12333	9	2	4	0	0	0.0233333	6.80333	2.63667	3.95	0.433333	4.66	0.593333	0.983333	1	1	1
MP00442	CAL6	F_marginata	45.3	8.8	6.4	1	1	2.2	9.8	3.2	1	1	0	0	1	0	1	3	3	0.376667	0.96	7	2	3	0	0	0.0133333	7.21667	2.96	4.23667	0.42	4.90333	0.556667	1.58	1	1	1
MP00443	CAL6	F_marginata	37.1	9.5	6.3	2	1	3.9	6.5	2.4	1	0	0	0	1	0	1	3	3	0.356667	0.863333	7	2	3	0	0	0.02	6.13667	2.18	3.32667	0.41	4.06667	0.563333	0.99	1	1	1
MP00447	CAL6	F_marginata	37.7	8.6	6.4	1	1	2.2	7.4	1.6	1	0	0	1	1	0	1	3	3	0.336667	0.903333	9	2	3	0	0	0.0366667	6.13	2.38667	3.34667	0.406667	4.29	0.546667	1.30667	1	1	1
MP00448	CAL6	F_marginata	47.8	9.5	5.7	3	1	2.9	9	2.5	1	0	0	0	1	0	1	3	3	0.343333	0.896667	7	2	3	0	0	0.01	6.59667	2.59333	3.71	0.4	4.38333	0.593333	0.903333	1	1	1
MP00449	CAL6	F_marginata	44.1	11.1	8	3	1	2.8	9.5	2.7	1	1	0	0	1	0	1	3	3	0.426667	1.02	9	2	3	0	0	0.02	6.50333	2.39333	3.36	0.41	4.41667	0.516667	0.693333	1	1	1
MP00450	CAL6	F_marginata	45.6	13.2	9.4	2	1	2.1	11	3.5	1	1	0	0	1	0	1	3	3	0.413333	1.08667	7	2	4	0	0	0.0266667	8.08667	2.98333	4.28333	0.413333	4.97667	0.536667	1.86333	1	1	1
MP00437	CAL6	F_SILA	57.4	9.6	5.6	1	1	2.5	10.5	2.1	1	0	0	0	1	0	4	3	3	0.373333	0.96	7	2	2	1	0	0.0633333	7.93667	2.90667	4.10667	0.53	5.21	0.633333	2.16667	1	1	1
MP00444	CAL6	F_SILA	56.7	15.5	8.9	3	1	5.3	11.9	3.8	1	0	0	1	1	0	3	3	3	0.43	1.09667	7	2	2	1	0	0.0533333	8.57333	3.45667	4.87667	2.31667	3.82	0.606667	2.50667	1	1	1
MP00451	CAL5	F_SILA	43.2	7.2	5.1	2	1	2.1	7.1	1.8	1	1	0	0	1	0	5	3	3	0.353333	0.963333	7	2	2	1	0	0.0366667	7.31	2.52667	3.64667	0.466667	4.74	0.63	2.37667	1	1	0
MP00452	CAL5	F_SILA	33.8	9	3.5	2	1	2.9	6.1	1.3	1	1	0	0	1	0	5	3	3	0.396667	0.973333	7	2	2	1	0	0.0333333	8.03667	2.47333	3.81667	0.46	4.84333	0.67	2.32667	1	1	1
MP00454	CAL5	F_SILA	41.6	7.7	4.6	2	1	2.6	7.4	1.4	1	0	0	0	1	0	3	3	3	0.34	0.89	7	2	3	1	0	0.0366667	7.37667	2.53667	3.5	0.466667	4.29667	0.626667	1.34	2	2	1
MP00456	CAL5	F_SILA	38.1	9.4	5.4	3	2	2.8	7.4	1.8	1	0	1	1	1	0	2	3	3	0.343333	0.806667	7	2	2	1	0	0.0666667	8.02	2.59333	4.03333	0.46	5.13333	0.653333	2.21667	2	2	1
MP00457	CAL5	F_SILA	47.8	8.8	6.3	4	1	2.6	8.1	2.4	1	1	0	1	1	0	5	3	3	0.39	1.36	7	2	2	1	0	0.0333333	7.14	2.49333	3.94667	0.453333	4.88667	0.613333	1.81333	2	1	0
MP00460	CAL5	F_SILA	47.7	7	5.1	3	1	2.4	5.8	2.3	1	0	0	1	1	0	4	3	3	0.416667	1.06	7	2	2	1	0	0.0266667	7.94	3	4.00333	0.403333	4.82333	0.583333	1.41	1	1	1
MP00461	CAL5	F_SILA	45.6	12.2	5.8	2	1	3.3	8.5	2.2	1	1	0	1	1	0	5	3	3	0.426667	1.06	7	2	2	1	0	0.0433333	8.15667	3.27333	4.31333	0.46	5.44667	0.586667	2.56667	2	2	1
MP00462	CAL5	F_SILA	54.6	8.9	4.1	3	2	1.6	7.7	1.4	1	0	1	1	1	0	2	3	3	0.396667	1.03	7	2	2	1	0	0.07	8.56333	3.1	4.07667	0.486667	5.78333	0.723333	2.87667	1	2	1
MP00463	CAL5	F_SILA	46.2	8.1	4.7	3	1	2.4	6.8	1.3	1	0	0	1	1	0	2	3	3	0.356667	1.01333	7	2	2	1	0	0.0433333	8.04333	2.68333	3.97333	0.403333	5.05667	0.593333	2.53333	1	1	1
MP00465	CAL5	F_SILA	51.8	7.6	7.1	3	1	5.1	10.1	1.7	1	1	0	1	1	0	3	3	3	0.4	1.06333	7	2	2	1	0	0.05	8.46333	3.54333	4.52	0.473333	5.83	0.39963	3.11667	1	1	1
MP00466	CAL8	F_marginata	54.4	23.7	10.4	3	1	6.1	11.5	2.8	1	1	0	0	1	0	1	3	3	0.42	1.18	7	2	4	1	0	0.0333333	7.39	2.91667	4.47667	0.45	4.97667	0.486667	1.98667	1	1	0
MP00468	CAL8	F_marginata	46.4	26.1	8.4	3	1	4	12.2	4.1	1	0	0	0	1	0	1	3	3	0.393333	1.03667	7	2	4	1	0	0.02	6.56667	2.22	3.49	0.426667	4.14333	0.473333	0.64	1	2	1
MP00469	CAL8	F_marginata	58.1	30.4	10.9	2	1	4.7	16	3.2	1	0	0	1	1	0	1	3	3	0.393333	1.13	7	2	3	1	0	0.0166667	6.93	3.22667	4.39	0.336667	4.72333	0.496667	0.923333	1	1	1
MP00473	CAL8	F_marginata	50.8	29.1	11.4	2	1	5.3	11.2	4.9	1	0	0	0	1	0	1	3	3	0.37	1.01667	7	2	4	0	0	0.0133333	6.86	2.45667	3.82667	0.416667	4.59667	0.54	1.55	1	1	1
MP00474	CAL8	F_marginata	53.2	29	12.4	4	1	7.4	11.7	6	1	0	0	0	1	0	1	3	3	0.423333	1.20667	9	2	4	0	0	0.0166667	6.97667	2.85	4.58	0.42	4.71	0.533333	1.43	1	1	1
MP00475	CAL8	F_marginata	53.8	29.4	9.3	4	1	5.9	11.9	4.7	1	1	0	0	1	0	1	3	3	0.383333	1.02	7	2	4	0	0	0.015	7	2.75333	3.72	0.38	4.64667	0.516667	1.07	1	1	1
MP00476	CAL8	F_marginata	49.1	25.6	9.7	3	1	5.7	12.2	3.4	1	1	0	1	1	0	1	3	3	0.376667	1.03	7	2	4	0	0	0.0133333	6.82667	2.73	4.01333	0.336667	4.29	0.473333	1.04	1	1	1
MP00477	CAL8	F_marginata	39.4	26.4	6.9	2	1	2.7	8.6	2.3	1	0	0	2	1	0	1	3	3	0.336667	0.93	7	2	4	0	0	0.0133333	6.52	2.4	3.41667	0.436667	4.46	0.52	1.07	1	1	1
MP00478	CAL8	F_marginata	36.1	31.6	9	3	1	4.6	11.8	3.8	1	0	0	2	1	0	1	3	3	0.386667	1.05667	7	2	4	0	0	0.0133333	5.96	2.55	3.75	0.413333	4.03	0.533333	1.03667	1	1	1
MP00479	CAL8	F_marginata	53.4	21.7	7.8	2	1	4.4	11.1	3.2	1	0	0	1	1	0	1	3	3	0.393333	1.10333	7	2	3	0	0	0.0233333	7.50333	2.87667	4.02	0.433333	4.92	0.543333	1.29	1	1	1
MP00480	CAL7	F_marginata	49.1	22.9	8.4	2	1	2.9	9.7	2.9	1	1	0	0	1	0	1	3	3	0.4	1.07333	7	2	4	1	0	0.0266667	5.53	2.61333	3.61	0.42	4.17	0.49	1.17667	1	1	1
MP00481	CAL7	F_marginata	56.5	22	6.8	2	1	4.1	10.8	3.1	1	0	0	0	1	0	1	3	3	0.323333	0.86	7	2	4	1	0	0.02	6.05	2.86	3.57	0.363333	4.26333	0.516667	0.566667	1	2	1
MP00482	CAL7	F_marginata	50.4	23.5	9.4	2	1	4.2	12.5	3.3	1	0	0	0	1	0	1	3	3	0.353333	0.933333	7	2	4	0	0	0.0266667	6.81	2.27667	3.51667	0.326667	4.58	0.536667	1.13333	1	1	1
MP00483	CAL7	F_marginata	53.3	13.2	6	3	1	3.3	9.7	2.5	1	0	0	0	1	0	1	3	3	0.456667	1.08333	7	2	3	0	0	0.02	6.64	2.16333	3.44333	0.393333	4.22667	0.593333	1.51667	2	1	1
MP00487	CAL7	F_marginata	59.2	25	7.6	2	1	4.2	12.2	2.2	1	0	0	0	1	0	1	3	3	0.35	0.813333	7	2	3	0	0	0.0233333	6.60667	2.79	4.03667	0.413333	4.25333	0.603333	1.07	1	1	1
MP00488	CAL7	F_marginata	58.2	21.5	5.8	2	1	3.6	13	2.3	1	0	0	0	1	0	1	3	3	0.373333	0.88	7	2	3	0	0	0.0233333	6.42667	2.16333	3.44667	0.33	4.34	0.496667	0.92	1	1	1
MP00489	CAL7	F_marginata	58.8	20.1	8.7	2	1	6.9	12.8	2.8	1	0	0	0	1	0	1	3	3	0.433333	1.22667	7	2	4	0	0	0.03	6.08333	2.43333	3.16333	0.386667	3.89667	0.5	1.1	1	1	1
MP00494	CAL7	F_marginata	72.1	26.6	12.5	3	1	8	15.3	4.7	1	0	0	0	1	0	1	3	3	0.42	1.02667	7	2	3	0	0	0.0333333	7.18667	2.94333	4.32667	0.446667	4.66333	0.62	1.59667	1	1	1
MP00495	CAL2A	F_SILA	63.2	14.4	9.1	2	1	2.4	11.9	3.7	1	1	0	0	1	0	4	3	3	0.51	1.23667	7	2	3	1	0	0.0433333	8.5	2.92333	3.91333	0.566667	5.56	0.62	1.38667	1	1	1
MP00496	CAL2A	F_SILA	53.4	12	6.9	3	1	2.1	9.9	2.4	1	1	0	0	1	0	5	3	3	0.426667	1.09	7	2	2	1	0	0.05	8.43	2.5	3.99667	0.49	5.33667	0.626667	3.3	1	1	0
MP00497	CAL2A	F_SILA	45.6	22.1	4.6	2	1	3	7.4	1.4	1	0	0	0	1	0	4	3	3	0.406667	1.02	7	2	2	1	0	0.0266667	8.50333	3	4.81667	0.46	5.59667	0.616667	2.52667	1	1	0
MP00498	CAL2A	F_SILA	42.8	12.4	6.4	4	1	3.7	8.5	2.1	1	0	0	0	1	0	2	3	3	0.403333	1.06667	7	2	3	1	0	0.0733333	7.99	2.80333	3.85	0.5	5.15333	0.606667	2.38333	1	1	1
MP00499	CAL2A	F_SILA	57.6	19.1	8.1	2	1	2.8	10.1	3.9	1	0	0	0	1	0	5	3	3	0.413333	1.06333	7	2	3	1	0	0.0766667	7.66333	2.92	4.28333	0.503333	5.22	0.64	2.37667	1	1	1
MP00504	CAL2A	F_SILA	48.4	9.4	6	2	1	4.4	7.8	1.8	1	0	0	0	1	0	4	3	3	0.533333	1.09	7	2	2	1	0	0.0566667	6.67	2.37333	3.47	0.51	4.41	0.683333	1.63667	1	1	1
MP00505	CAL2A	F_SILA	51.1	9.8	5	2	1	3.03	8	2.3	1	0	0	0	1	0	4	3	3	0.486667	0.99	7	2	2	1	0	0.05	7.07333	2.46333	3.61333	0.54	4.7	0.646667	1.82333	2	2	1
MP00506	CAL2A	F_SILA	50.4	15.7	5.8	2	1	3.2	9.1	2.1	1	1	0	0	1	0	5	3	3	0.433333	1.09333	7	2	2	1	0	0.0466667	8.04333	2.68667	3.62333	0.4	4.94333	0.583333	2.42667	1	1	1
MP00507	CAL2A	F_SILA	40.2	12.3	7.6	2	1	3	9.1	2.5	2	1	0	0	1	0	5	4	3	0.493333	1.24333	7	2	2	1	0	0.0366667	7.71333	2.59667	3.33333	0.54	5.01333	0.716667	2.00667	1	1	1
MP00511	CAL2B	F_SILA	42.9	9.9	6.4	1	1	2.3	8.8	2.4	1	1	0	0	1	0	3	3	3	0.373333	1.04667	7	2	2	1	0	0.0533333	8.04667	3.10333	4.00667	0.41	5.19	0.62	3.12	1	1	0
MP00512	CAL2B	F_SILA	52.4	11.7	4.4	2	1	2.7	8.8	2.3	2	1	0	0	1	0	3	3	3	0.373333	0.926667	7	2	2	1	0	0.0633333	7.72667	3.42333	4.89667	0.483333	5.11333	0.54	2.8	1	1	1
MP00513	CAL2B	F_SILA	49.7	14.7	7.3	3	1	4.4	10.1	2.1	2	0	0	0	1	0	2	3	3	0.33	0.816667	7	2	2	1	0	0.0333333	8.86667	3.12333	4.41667	0.49	5.62	0.65	2.27667	1	1	1
MP00514	CAL2B	F_SILA	36.8	10.7	4	2	1	3.2	7.9	0.8	1	1	0	0	1	0	5	3	3	0.303333	0.82	7	2	3	1	0	0.08	7.64667	2.47333	3.51667	0.463333	5.12333	0.653333	2.13667	1	1	1
MP00515	CAL2B	F_SILA	52.3	10.7	5.4	2	1	3.1	6.7	1.7	1	1	0	0	1	0	4	3	3	0.42	0.983333	7	2	3	0	0	0.0466667	6.97	2.78	3.82667	0.446667	4.65667	0.583333	2.49667	1	1	1
MP00516	CAL2B	F_SILA	51.9	12.7	6.8	2	1	2.2	10.1	2.8	1	0	0	0	1	0	3	3	3	0.356667	0.796667	7	2	3	1	0	0.0533333	8.28667	3.04	3.97667	0.393333	5.32333	0.6	2.13667	1	1	1
MP00518	CAL2B	F_SILA	61.4	15.3	7.4	2	1	4.2	9.4	1.4	1	0	0	0	1	0	2	3	3	0.383333	0.98	7	2	3	1	0	0.06	7.61	3.07333	4.27	0.506667	4.91667	0.68	2.61333	1	1	1
MP00519	CAL2B	F_SILA	49.1	14.1	6	2	1	2.4	9.2	2	1	0	0	0	1	0	4	3	3	0.38	0.906667	7	2	3	1	0	0.05	8.75333	3.23333	4.28667	0.486667	5.55333	0.57	2.18	1	1	1
MP00520	CAL2B	F_SILA	50.4	11.6	4.8	2	1	1.6	7.5	1.7	1	0	0	0	1	0	4	3	3	0.33	0.87	7	2	3	1	0	0.06	7.64667	2.47333	3.51667	0.463333	5.12333	0.653333	2.13667	1	1	1
MP00521	CAL2B	F_SILA	42.3	11.4	6.3	2	1	3.1	9.1	2.7	1	0	0	0	1	0	5	3	3	0.376667	0.95	7	2	2	1	0	0.0866667	7.18667	3.15667	4.06667	0.453333	4.81	0.603333	2.05333	1	1	1
MP00525	CAL1	F_SILA	65.6	15.1	7.2	2	1	3.7	11	2.8	1	1	0	0	1	0	2	2	2	0.406667	0.986667	7	2	3	1	0	0.0866667	8.13333	3.9	4.7	0.6	5.83333	0.866667	2.96667	1	2	0
MP00526	CAL1	F_SILA	49.9	7.8	4.4	2	1	3.8	9.5	1.8	2	1	0	0	1	0	1	3	3	0.313333	0.75	7	2	2	1	0	0.0533333	7.41333	2.35667	3.58	0.556667	4.93	0.696667	2.31	1	1	1
MP00527	CAL1	F_SILA	52.8	11.6	6.5	1	1	4	9.4	3.1	1	1	0	0	1	0	2	3	3	0.456667	1.04667	7	2	3	1	0	0.06	7.84333	3.03	4.01667	0.52	5.25667	0.65	1.45333	1	1	0
MP00528	CAL1	F_SILA	62.3	11.6	7.1	2	1	2.8	12.4	2.4	1	1	0	0	1	0	2	3	3	0.496667	1.10667	7	2	3	1	0	0.0666667	7.10667	2.71	3.59333	0.563333	4.77667	0.676667	1.7	1	1	1
MP00529	CAL1	F_SILA	58.6	19.9	6.6	3	1	4.9	9.2	2.8	1	1	0	0	1	0	2	3	3	0.43	1.00667	7	2	3	1	0	0.0833333	8.17333	3.35667	4.34	0.44	5.19	0.59	2.76667	1	1	0
MP00530	CAL1	F_SILA	50.2	14.6	6.8	2	1	3.2	9.1	2.1	1	1	0	0	1	0	2	3	3	0.406667	0.926667	7	2	2	1	0	0.05	7.06667	2.66667	3.86667	0.566667	4.7	1	1.63333	1	1	0
MP00531	CAL1	F_SILA	50.7	15.1	8.3	2	1	3.9	10.4	2.4	1	1	0	0	1	0	3	3	3	0.403333	0.99	7	2	2	1	0	0.04	8.13	3.24667	4.31333	0.4	5.48333	0.693333	1.86333	1	1	0
MP00532	CAL1	F_SILA	52.2	16.2	6.7	2	1	2	11.1	1.8	1	1	0	0	1	0	2	3	3	0.403333	0.983333	7	2	2	1	0	0.0366667	7.8	2.59333	3.71333	0.486667	5.16333	0.556667	2.51667	1	1	1
MP00534	CAL1	F_SILA	61.1	13.4	6.4	4	1	2.9	9.4	1.4	1	1	0	0	1	0	2	3	3	0.463333	1.01333	7	2	2	1	0	0.09	8.28667	3.68333	4.8	0.48	5.62667	0.663333	2.56667	1	1	1
MP00535	CAL1	F_SILA	51.1	8.6	7.4	1	1	3	10.9	1.7	1	1	0	0	1	0	2	3	3	0.37	0.856667	7	2	2	1	0	0.0733333	7.57667	2.53667	3.67333	0.453333	5.05333	0.643333	1.57333	1	1	1
MP00536	CAL1	F_marginata	45.4	12.1	7.8	3	1	2.5	4.6	2.3	1	1	0	0	1	0	1	3	3	0.383333	0.963333	7	2	3	0	0	0.0233333	6.12667	2.3	3.14	0.383333	4.14333	0.433333	1.76667	1	1	0
MP00537	CAL1	F_SILA	54.3	7.1	7.1	3	1	4	9.9	3.1	1	0	1	0	1	0	5	3	3	0.43	0.983333	7	2	2	1	0	0.08	7.9	2.88333	3.83667	0.593333	5.25333	0.62	1.39333	1	1	1
MP00538	CAL1	F_SILA	39.8	7	4.8	4	1	1.9	6.3	1.6	1	1	0	0	1	0	1	3	3	0.38	0.933333	7	2	2	1	0	0.0733333	7.94333	2.51	3.63667	0.526667	4.85333	0.59	2.31	1	1	0
MP00539	CAL1	F_SILA	47.2	9.1	5.6	2	1	2.4	8.1	1.2	1	1	0	0	1	0	4	3	3	0.44	1	7	2	2	1	0	0.0666667	7.23	2.63	2.45667	1.30667	4.75667	0.686667	2.24667	1	1	1

## Sheet: Supplementary materials 6
Restriction:	Μl
rCutSmart buffer	1.5
MseI (10,000 units/ml)	0.5
SbfI-HF (20,000 units/ml)	0.5
H2O	2.5
DNA	10
Ligation:	Μl
rCutSmart buffer	1.2
ATP (10mM)	1.2
T4 ligase (400,000 units/ml)	0.6
PCR enrichment:	Μl
2x Phusion Master Mix	10
P1-i5 (10 μM)	0.8
P2-i7 (10 μM)	0.8
H2O	6.4
DNA	2

## Sheet: Supplementary materials 7
Field sample nr.	DNA sample nr.	Taxon	Locality	locality general	latitude	longitude	altitude	leg.
2093-01-01	F1	rupicola	Austria, Mödling: top part of Kalenderberg hill (on W town periphery), 560 m SSE (167°) of the top (352 m), dry grasslands/steppe in Pinus nigra forest on S exp. calcareous rocky slopes, Festuca rupicola common, 08.06.2022	calcareous dry grassland E Austria	48°04'58.2''N	16°16'15.9''E	314	P. Šmarda, I. Bednarska, M. Pallanza
2093-03-01	F2	rupicola	Austria, Mödling: top part of Kalenderberg hill (on W town periphery), 560 m SSE (167°) of the top (352 m), dry grasslands/steppe in Pinus nigra forest on S exp. calcareous rocky slopes, Festuca rupicola common, 08.06.2023	calcareous dry grassland E Austria	48°04'58.2''N	16°16'15.9''E	314	P. Šmarda, I. Bednarska, M. Pallanza
C1	F3	Sila Grande 2n=6x	Celico (CS), Contrada Fago del Soldato (SP256), lato W, località Montescuro, presso il bivio per il rifugio "La Pagliara".	dry slope at the margin of the wood, siliceous sands (granite)	39°20'44.3"N	16°24'02.5"E	1516	N. Ardenghi, L. Bernardo
C11	F4	Sila Grande 2n=2x	Magisano (CZ), SP22, lato E, ca. 3 km a S di Buturo di Albi	granite	39°03'14.9"N	16°39'42.0"E	1426	N. Ardenghi, L. Bernardo
C2	F5	Sila Grande 2n=6x	Serra Pedace (CS), San Nicola Silano, ca. 250 m NW dalla SP11, a S della ferrovia	siliceous sands (granite)	39°18'54.3"N	16°32'31.3"E	1410	N. Ardenghi, L. Bernardo
H1631	F6	trachyphylla	Czech Republic, Loučovice: Čertova stěna-Luč Nature Reserve, 0.9–1.1 km NE of the church in the village, along the tourist path, granite rocks/rocky wall (sampled ±100 from the given coordinates), 19.7.2018	acidic rosks S Bohemia (Czech Republic)	48°37'30"N	14°16'10"E	660	Petr Šmarda
2087	F7	trachyphylla	Slovakia, Lakšárska Nová Ves: N(NE) village periphery, 1.1 km NNE (9°) of the main crossroads (square) in the village, ruderalised sandy grassland (sampled ± around the given coordinates), large colony of Festuca trachyphylla with scattered individuals of Festuca guestphalica and Festuca rupicola, 07.06.2022	sands in SW Slovakia	48°35'16.3''N	17°11'11.4''E	220	P. Šmarda, I. Bednarska, M. Pallanza
No 00021/b - DNA	F8	stricta	Parco del Ticino, 2n=6x	Italy			\
H174	F9	brevipila	AU; Niederösterreich; Amaliendorf (4.5 km N of Schrems town): 300 m NE of the church in the village, around house nr. 55 – edge of an oligotrophic lawn (dominated by Festuca nigrescens) on siliceous bedrock (locus classicus of F. brevipila), scattered, 22.6.2001	acidophilous grassland N Austria (locus classicus of F. brevipila), not very far from H1631	48°49'45"N	15°05'21"E	550	Petr Šmarda
H174	F10	brevipila	AU; Niederösterreich; Amaliendorf (4.5 km N of Schrems town): 300 m NE of the church in the village, around house nr. 55 – edge of an oligotrophic lawn (dominated by Festuca nigrescens) on siliceous bedrock (locus classicus of F. brevipila), scattered, 22.6.2002	acidophilous grassland N Austria (locus classicus of F. brevipila), not very far from H1632	48°49'45"N	15°05'21"E	550	Petr Šmarda
Vaso 10193	F11	circummediterranea 2x	pop 24, Sicilia, 2n=2x	Italy	\	\	\	N. Ardenghi
Vaso 10153	F12	circummediterranea 2x	pop 11, Pietrapertosa (Potenza), 2n=2x	Italy	\	\	\	N. Ardenghi
Vaso 12116	F13	circummediterranea 2x	pop 109, Grecia ?Creta, 2n = 2x	Greece	\	\	\	N. Ardenghi
Vaso 12113	F14	circummediterranea 2x	pop 109, Grecia ?Creta, 2n = 2x	Greece	\	\	\	N. Ardenghi
